# Supplementary material for: Parental age and gene expression profiles in individual human blastocysts
Source: Sci Rep. 2018 Feb 5;8:2380. doi: 10.1038/s41598-018-20614-8 (PMC5799158; doi:10.1038/s41598-018-20614-8)
Supplement: Supplementary file 2 — Supplementary Table 1 [file 41598_2018_20614_MOESM2_ESM.xlsx]

## Sheet: Sheet1
Supplementary Table 1. Samples analyzed in this study and parental age.
Sample_ID	Couple_ID	Maternal_age	Paternal_age
1	a	31	42
2	a	32	43
3	b	33	32
4	b	33	32
5	b	33	32
6	b	33	32
7	b	33	32
8	c	34	33
9	c	34	33
10	c	34	33
11	d	36	36
12	d	36	36
13	d	36	36
14	e	36	37
15	e	36	37
16	e	36	37
17	f	37	49
18	f	37	49
19	g	39	42
20	g	39	42
21	h	40	42
22	i	43	40
