# Supplementary material for: Parental age and gene expression profiles in individual human blastocysts
Source: Sci Rep. 2018 Feb 5;8:2380. doi: 10.1038/s41598-018-20614-8 (PMC5799158; doi:10.1038/s41598-018-20614-8)
Supplement: Supplementary file 3 — Supplementary Table 2 [file 41598_2018_20614_MOESM3_ESM.xlsx]

## Sheet: Sheet1
Supplementary Table 2 The genes in which expression was significantly reduced between the young and elderly mother groups by dividing the groups at 35 years.
	baseMean	log2FoldChange	pvalue	padj
RNF150	39.7992	-2.77001	3.04766e-14	5.41172e-10
HIST1H2BH	97.9417	-2.76296	3.67104e-09	9.08904e-06
HIST1H2AC	87.4653	-2.71279	5.84161e-09	9.42995e-06
TCHH	78.5223	-2.64888	9.76667e-09	1.44522e-05
HIST1H4H	22.391	-2.64496	1.08741e-08	1.48531e-05
SYT9	10.7746	-2.64382	9.91928e-08	5.67838e-05
LINC00925	74.2781	-2.58824	2.08451e-08	2.17734e-05
MPC1L	49.0467	-2.54952	2.61498e-09	7.73903e-06
SERPINF2	3.8756	-2.54316	8.02931e-07	0.000309949
TDRG1	5.14288	-2.48854	1.47806e-06	0.000426918
ZSCAN5B	170.801	-2.45094	2.22075e-08	2.19077e-05
RFPL2	83.7065	-2.4488	2.15002e-06	0.000553302
PRAMEF5	866.492	-2.42935	1.39312e-06	0.000420127
OVCH1-AS1	8.13201	-2.42243	3.22644e-08	2.94234e-05
PRAMEF27	118.615	-2.32699	4.43744e-06	0.000916229
CCK	59.3739	-2.30123	1.02474e-06	0.000356789
HIST1H2BK	549.896	-2.30026	4.41367e-09	9.08904e-06
HIST1H2AM	53.3739	-2.29681	2.31486e-06	0.000576051
PRAMEF8	10.219	-2.29591	7.90033e-06	0.00128703
NRAV	66.6148	-2.29301	7.51199e-08	4.94039e-05
FLJ25758	33.8043	-2.27211	7.52195e-06	0.00123673
EDAR	14.0753	-2.27015	1.06251e-05	0.00147869
FRG2EP	20.7368	-2.26632	9.68382e-06	0.00140947
LOC101926905	19.2656	-2.25913	1.97621e-06	0.000529881
LINC01152	111.636	-2.25246	3.31071e-06	0.00071693
RFPL4AL1	35.6202	-2.24879	9.13281e-06	0.00134026
PRAMEF15	302.32	-2.24664	8.44287e-06	0.00130365
LINC01467	6.42672	-2.23198	1.0659e-05	0.00147869
HOXC11	3.24914	-2.23118	1.08699e-05	0.00149626
FRG2C	21.2226	-2.19991	1.67946e-05	0.00196917
SLC12A5	10.745	-2.19604	1.12324e-05	0.00153426
PRAMEF11	202.92	-2.19327	1.62591e-05	0.00196403
FAM66D	5.17037	-2.1878	2.03305e-05	0.0021204
LEF1	48.0839	-2.18579	1.17786e-05	0.00154999
CASC1	29.1513	-2.18451	7.00332e-06	0.0012192
GFRA2	32.7821	-2.17116	1.41147e-05	0.00176503
CCDC96	26.164	-2.14042	2.35176e-06	0.000576051
SYCP1	17.5558	-2.13308	1.17031e-05	0.00154999
LINC01419	38.9815	-2.13298	2.75259e-05	0.00246858
PRAMEF6	311.737	-2.11794	2.66436e-05	0.00243425
SIGLEC10	17.4672	-2.11612	2.07687e-05	0.0021204
PRAMEF4	297.428	-2.11088	3.29033e-05	0.00276046
PKD1L3	48.7607	-2.09731	2.14679e-05	0.0021204
PRCAT47	52.8388	-2.09553	6.68898e-07	0.000276224
LOC101928402	12.651	-2.09247	9.5942e-07	0.000340728
CSF1R	52.3577	-2.08653	1.27867e-05	0.00163348
SGCG	25.484	-2.08411	5.20593e-05	0.00369767
PRAMEF7	4.11997	-2.06545	6.45244e-05	0.00427522
FAM19A4	36.5781	-2.06437	2.12558e-05	0.0021204
ZNF705A	4.15216	-2.06379	9.04768e-06	0.00134026
HDC	76.1813	-2.06198	1.81758e-05	0.00201718
VIPR2	3.57133	-2.0598	6.51992e-05	0.00427599
CPLX4	16.9327	-2.05625	5.8522e-05	0.00399683
ZC2HC1B	26.3341	-2.05004	5.5354e-06	0.00103465
ZNF705E	9.94173	-2.03984	1.9411e-05	0.00210171
ZNF705D	15.9691	-2.0398	4.88464e-05	0.00358392
SAXO1	59.3513	-2.03685	2.87994e-05	0.00255442
FBLN7	26.2854	-2.03453	5.06747e-05	0.00364304
LOC100289495	6.74361	-2.03426	4.65891e-05	0.00349064
RLN3	1.77344	-2.03371	7.97292e-05	0.00475085
CNRIP1	49.7475	-2.03077	1.78076e-05	0.00199489
TMC3	9.43435	-2.01988	8.16712e-05	0.00482726
CHRDL1	3.77239	-2.00976	0.000101157	0.0056247
LOC101928530	5.31618	-2.00636	7.73083e-05	0.00470505
PRAMEF1	24.8541	-2.00443	0.000103692	0.00567854
LOC284581	8.1759	-1.99811	9.94512e-05	0.00555332
TP53TG3D	74.1266	-1.99129	8.34995e-06	0.00130365
C6orf52	44.5544	-1.98659	5.09602e-08	3.77042e-05
H1FOO	275.71	-1.98413	2.11844e-05	0.0021204
MPP4	4.43202	-1.98315	0.000123537	0.00639548
C2orf71	2.45076	-1.98286	0.000122249	0.00638169
PDZD7	4.60741	-1.98029	9.49285e-05	0.00535126
TFAP2B	22.4836	-1.97842	2.95284e-05	0.00255774
HIST1H2BJ	23.1626	-1.9613	1.18713e-05	0.00154999
PLEKHG1	98.9929	-1.95924	3.92279e-05	0.00308778
HIST1H2BC	38.4684	-1.95787	1.41959e-06	0.000420127
TCL1A	1205.3	-1.94915	1.89269e-05	0.00208748
PLVAP	5.52908	-1.94901	0.000126877	0.006467
C11orf85	19.6491	-1.94708	0.00012955	0.0065539
USP2	304.722	-1.93984	7.5768e-07	0.00029898
SOX5	5.87854	-1.92965	7.3155e-05	0.0045497
LVCAT8	4.33699	-1.92166	0.000200294	0.00867466
PRAMEF12	295.111	-1.91688	0.000158162	0.00755748
DUXA	482.694	-1.91314	0.000214866	0.00897736
FBLN5	35.6542	-1.90623	2.78393e-05	0.00248414
C19orf38	11.8168	-1.90478	1.91821e-05	0.00208967
HIST2H2AC	23.5741	-1.90449	3.14195e-06	0.000688786
BLK	2.95282	-1.89568	0.000245009	0.00960405
FSTL5	12.8902	-1.89233	0.00023108	0.00936822
MPP2	39.4622	-1.8911	3.8699e-05	0.00308152
CFAP58	257.009	-1.88384	0.000149477	0.00731204
IGSF10	32.5161	-1.88314	2.06215e-05	0.0021204
EIF4E1B	95.2647	-1.87895	0.000157556	0.00755748
UPB1	15.6491	-1.87405	0.000198727	0.00864901
LOC101927845	8.68822	-1.87174	0.000133678	0.00672441
RND1	143.642	-1.87168	0.000125458	0.00645725
HIST1H1A	735.993	-1.86642	2.00368e-05	0.0021204
SLC6A5	123.579	-1.86416	0.000134227	0.00673296
LEUTX	10.2612	-1.86042	0.000284003	0.0105432
AKR1C3	33.0855	-1.85287	9.18573e-05	0.00524473
TCTN1	33.2211	-1.85177	8.13755e-06	0.00130179
CEMIP	5.00328	-1.84739	0.000328234	0.0114508
GDF9	696.467	-1.84692	8.73222e-06	0.00131405
PCP4L1	687.249	-1.84678	0.000159176	0.00755748
HSF5	19.026	-1.84291	0.000126825	0.006467
SLC6A16	16.2383	-1.83971	4.08179e-06	0.00085271
PCNXL2	35.4375	-1.83575	8.74256e-08	5.35316e-05
LOC283299	57.2066	-1.83568	0.000271164	0.0102448
CYP4B1	2.81334	-1.83505	0.00038323	0.0125791
MFSD2A	237.214	-1.8344	0.000103463	0.00567854
PATL2	100.687	-1.83344	3.39583e-05	0.00279165
TECTA	27.3949	-1.83252	0.000316211	0.0111787
ZNF280A	1675.45	-1.8294	4.83522e-06	0.000964708
DNAH10	37.3091	-1.82387	0.000177563	0.00812627
OLFM4	8.36118	-1.82222	0.000423463	0.0133087
KPNA7	407.483	-1.82154	0.000244407	0.00960164
GUSBP5	16.3881	-1.82038	0.000227563	0.00928927
HIST1H3G	49.1501	-1.81818	3.31163e-05	0.00276046
LOC101928523	12.4696	-1.81707	5.79624e-05	0.00397389
TPRXL	191.399	-1.81683	2.06506e-05	0.0021204
MAP3K7CL	73.7469	-1.81649	0.000236005	0.00945993
ANKRD22	3.39064	-1.81573	0.000441818	0.0135265
PSTPIP1	12.6408	-1.81481	0.000358051	0.0120379
NR2E1	113.094	-1.8144	1.78627e-05	0.00199489
DDC	9.90609	-1.81129	0.000406375	0.0130683
RCAN2	9.48351	-1.81026	0.000444657	0.01359
LRRC7	8.26529	-1.8081	0.000446271	0.0136159
FBXO15	18.6521	-1.80785	0.000286809	0.0105694
GRIK4	31.6911	-1.79983	0.000400426	0.0129806
GSAP	18.8256	-1.79758	5.04898e-05	0.00364304
GRAP2	2.80194	-1.79462	0.000449906	0.0136738
NRAP	13.4225	-1.78313	0.00023957	0.00955705
HIST1H1C	215.443	-1.77777	4.54834e-06	0.000928332
ADGRB1	3.81371	-1.77565	0.000592434	0.0162025
RIMKLA	83.2506	-1.77387	1.73732e-05	0.00199029
PABPN1L	40.1017	-1.76988	0.000222539	0.00914727
ENG	30.7378	-1.76983	0.00024848	0.00967044
FRG2B	4.68184	-1.7687	0.000622349	0.0167187
LOC100506844	17.6312	-1.76834	4.22777e-05	0.00324989
LOC101929717	5.04539	-1.76805	0.000624849	0.0167352
RFPL4A	42.2397	-1.76658	0.000571948	0.0159687
FRG2	47.0695	-1.75936	0.000599621	0.0163556
CNBD2	26.681	-1.755	8.58708e-07	0.000315187
ZBTB46-AS1	5.89734	-1.75404	0.000345947	0.0118134
ARRDC4	541.212	-1.75259	7.09047e-05	0.00450097
BCAR4	139.299	-1.74721	0.000121988	0.00638169
LINC00965	5.27931	-1.74644	0.000502901	0.0147631
NEU3	11.0232	-1.74522	0.00046278	0.0138811
NEFM	237.419	-1.74461	9.11122e-05	0.00521896
KHDC3L	364.166	-1.74309	1.06152e-05	0.00147869
PRAMEF2	15.7483	-1.74213	0.000685401	0.0179244
ZFR2	37.2389	-1.74168	4.21975e-05	0.00324989
ZNF679	26.3036	-1.74075	0.000187347	0.00841161
DPYSL4	7.84328	-1.73968	0.000629721	0.016815
LOC100996437	4.57578	-1.73748	0.000488812	0.0144905
PPP1R3C	43.7891	-1.73736	0.000342454	0.0117885
ZP4	125.402	-1.73207	6.24859e-06	0.00114388
NPM2	138.426	-1.73194	5.34201e-05	0.00376421
PPIP5K1	47.3074	-1.73094	5.5969e-06	0.00103525
THBS2	36.1792	-1.72613	0.000419501	0.0132546
HABP2	114.454	-1.7254	0.000437079	0.0135124
PRAMEF13	37.0958	-1.72376	0.000552705	0.0156779
LRRTM4	195.839	-1.72145	4.98767e-05	0.00362976
NR3C2	124.508	-1.72017	2.3216e-05	0.00224047
HIST1H3D	18.6364	-1.71712	6.6456e-05	0.00432114
HPSE2	14.1864	-1.71623	0.000715717	0.0183922
APBA1	19.9692	-1.71551	0.000350481	0.0118543
DGKE	57.1214	-1.71447	5.88742e-05	0.00400548
CCDC177	11.8005	-1.7142	0.000866367	0.0206451
C3orf56	103.749	-1.71418	0.000495053	0.0146267
OR52D1	4.71775	-1.6985	0.00100422	0.0226294
HIST1H2BN	12.5438	-1.69839	9.80791e-05	0.00549398
PRKCG	6.20803	-1.69653	0.00061297	0.0165719
SERINC4	2.74211	-1.69597	0.000874827	0.0207401
BTG4	40.9698	-1.69413	0.000531326	0.0153162
EBLN1	52.0382	-1.6931	0.0007546	0.0190428
LOC440173	5.73514	-1.69144	0.00105416	0.0232821
MAGEB10	19.2571	-1.68763	0.00102626	0.0230251
TEK	28.0692	-1.68703	0.00041149	0.0131197
MIXL1	58.7179	-1.68586	4.75301e-05	0.00351663
RAX2	5.5226	-1.68527	0.00111051	0.0241954
TMEM207	5.45226	-1.68502	0.000826041	0.0200109
MYL7	46.5795	-1.68463	0.000439343	0.0135124
EYA2	8.97091	-1.68297	0.0011301	0.0243288
DNAJC5G	3.27743	-1.67501	0.00117983	0.0248816
DMKN	11.0957	-1.67416	0.000140732	0.00698039
FAM171B	9.78162	-1.67295	0.000769364	0.019257
FAM83E	29.5774	-1.67185	0.000745535	0.018869
KCNQ1-AS1	20.3599	-1.67058	0.000115517	0.00615987
GMNC	2.89677	-1.66988	0.00122092	0.0253269
ITGA4	14.1528	-1.66969	0.00110176	0.0241233
EBF2	29.6634	-1.66963	0.00109448	0.0240231
CCDC103	25.7702	-1.6676	8.30706e-05	0.00485225
HERC6	152.715	-1.66574	0.000433492	0.0135044
SHISA2	17.3366	-1.66447	0.000345629	0.0118134
HIST1H2BD	76.1294	-1.66394	5.64295e-05	0.00389891
TGFA	14.289	-1.66162	0.00110789	0.0241681
SSTR5-AS1	59.7858	-1.66147	0.000817933	0.0198959
PAX9	30.885	-1.66086	0.000156165	0.00753539
GFRA1	9.79878	-1.6608	0.000834294	0.0201559
NSG1	318.451	-1.66069	5.09577e-07	0.000220696
FAM133A	183.648	-1.65979	0.000535787	0.0153699
ZNF735	38.7574	-1.65824	0.000294641	0.0106993
C10orf82	24.419	-1.65514	0.000417995	0.0132478
ABCB1	44.7782	-1.65473	0.000935507	0.0217435
LOC100379224	21.9252	-1.65469	0.000206858	0.00876653
RAET1L	1.58239	-1.64973	0.00120017	0.0251433
BMP15	171.302	-1.64764	0.00117027	0.0247388
KLF2	48.1435	-1.64762	0.00063344	0.0168635
ANKRD7	10.4253	-1.64737	0.000480925	0.0143045
EDN3	3.95655	-1.645	0.00143063	0.0279469
LINC01251	4.51014	-1.64154	0.00145849	0.0282425
HEIH	46.5974	-1.64153	2.52319e-05	0.00234578
USP29	39.4251	-1.64134	0.00121939	0.0253247
GBA3	10.3304	-1.64005	0.00141018	0.0277612
DLEU7	4.26079	-1.63828	0.00152426	0.0291035
LOC101929524	10.0529	-1.63822	0.000867562	0.0206451
LOC100506790	142.295	-1.63819	0.000313029	0.0111254
OSCP1	18.1793	-1.6358	0.000290643	0.0106296
CXorf67	99.9945	-1.63317	0.000291484	0.0106296
LOC101927765	20.1707	-1.63278	1.18283e-05	0.00154999
LINC00264	3.97624	-1.62967	0.00155618	0.029491
LOC613266	2.24302	-1.62853	0.00161941	0.0301425
TGIF2LX	2.92114	-1.62775	0.00148651	0.028567
KCNIP2-AS1	3.43695	-1.62568	0.00144326	0.0281009
MYH4	4.07623	-1.62238	0.00135523	0.0270816
CFTR	24.8616	-1.6218	0.00112416	0.0242548
ANO3	6.68685	-1.62133	0.0012651	0.0260005
HIST1H2AE	28.906	-1.61795	0.000584507	0.0161539
MYO1H	33.6157	-1.61751	0.000705156	0.0182795
CCNO	48.0722	-1.61527	0.000209082	0.0088397
DNM1P41	8.96689	-1.61431	0.000859251	0.0205907
LOXHD1	10.831	-1.61292	0.000786808	0.0194859
LDHC	34.0944	-1.61251	0.000793856	0.0195408
COL1A2	28.264	-1.61185	0.00169336	0.0309034
HRASLS	36.5775	-1.61169	0.000355655	0.0120064
IQCD	25.7774	-1.61045	1.75106e-05	0.00199317
HIST1H4K	12.2033	-1.60921	0.000220556	0.00912918
LOC101927418	17.6222	-1.60492	0.000222137	0.00914727
OOSP2	823.484	-1.60399	0.0014155	0.0277813
GCM2	20.4913	-1.60358	0.00188837	0.0331998
LINC00570	2.57494	-1.60308	0.00149147	0.0286004
HRNR	12.3084	-1.60244	0.00134234	0.0269333
RAD21-AS1	3.11052	-1.60115	0.00167689	0.0306658
ERC2	49.5074	-1.59638	1.54118e-05	0.00190047
LOC100129603	13.546	-1.59636	0.00118421	0.0249442
LACAT8	21.9848	-1.59576	0.00201279	0.0344992
LOC101928535	2.37543	-1.59429	0.00187083	0.0330241
RELN	4.6559	-1.59409	0.00105054	0.0232598
DCT	52.9951	-1.59369	0.00144134	0.0280942
CYP4V2	17.5666	-1.59287	0.000187588	0.00841161
ZNF365	11.1237	-1.59084	0.00203833	0.0347692
LINC01504	6.85088	-1.59082	0.000192026	0.00846084
C1orf229	1.84507	-1.58901	0.00211334	0.0355365
PARD3-AS1	3.76195	-1.5877	0.00212794	0.0357144
IQUB	93.6605	-1.58295	0.00110662	0.0241681
LOC400958	2.20832	-1.58238	0.00216579	0.0361447
CMKLR1	26.1737	-1.58226	0.0016063	0.0300564
ZNF618	198.509	-1.58074	6.93863e-05	0.0044641
TMEM92	136.377	-1.58071	4.87778e-05	0.00358392
PAK6	45.7808	-1.58	1.41552e-06	0.000420127
LAMTOR5-AS1	24.9546	-1.57897	1.84082e-09	6.5375e-06
SYCP2	188.763	-1.57883	0.000200216	0.00867466
DCAF4L1	202.172	-1.57843	2.67319e-05	0.00243425
DCDC2	244.724	-1.57732	0.00031978	0.011222
NIPAL2	1.76326	-1.57563	0.00229403	0.0373033
KIF26B	27.0001	-1.57257	0.00161572	0.0301425
ADCY5	45.747	-1.56943	0.00119043	0.0250457
LINC00882	2.94873	-1.56902	0.00194864	0.0340047
TP53TG3HP	7.02661	-1.56871	0.00238971	0.0383104
FAM167A	12.2926	-1.56852	0.000973245	0.0221855
LRRC36	8.19713	-1.56706	0.0023929	0.0383104
AMIGO1	15.3034	-1.5663	0.000203343	0.00870101
MARCH4	18.39	-1.56577	0.00245454	0.0389119
ASCL2	27.5593	-1.56565	0.00153769	0.0292916
SQRDL	23.355	-1.56249	0.00230746	0.0374717
PCAT19	5.25541	-1.56185	0.00249091	0.0390866
TTC23L	3.20776	-1.56157	0.00212763	0.0357144
ADAD1	98.2625	-1.56063	0.000425921	0.0133623
OR8G2	2.72596	-1.56032	0.0020823	0.0352483
CNGA3	2.49045	-1.55941	0.00254772	0.0395108
LOC100128317	14.6671	-1.55545	0.00260245	0.0397996
KDM4E	74.1725	-1.55436	0.000770728	0.019257
TMEM132D	14.2765	-1.55426	0.00223599	0.0368006
SNORD133	1.66555	-1.55262	0.00205533	0.0349918
RIMBP2	14.6843	-1.55202	0.00193584	0.0338335
HBM	8.02037	-1.55167	0.00226159	0.0369528
SPEF1	1.98055	-1.54927	0.00272339	0.0411219
JAKMIP3	5.62207	-1.54711	0.00258362	0.0397207
CPA1	4.23854	-1.5453	0.00221386	0.036637
KCNA7	4.77705	-1.54447	0.00264838	0.0402287
IRAK3	24.516	-1.54362	0.00250855	0.0391528
FCGR2A	4.45934	-1.54316	0.00249147	0.0390866
ZEB1	82.9459	-1.54236	0.00176164	0.0316906
SLC5A11	16.1212	-1.5392	0.00214913	0.035947
CELA3A	16.3176	-1.53654	0.000166806	0.00781524
TEX41	17.7058	-1.5345	0.000457933	0.0137589
FAM50B	24.3909	-1.53435	1.36853e-05	0.00173578
FLJ26850	4.13483	-1.53353	0.00230912	0.0374717
AHSP	8.13738	-1.53003	0.00119242	0.0250577
SEC24B-AS1	16.7585	-1.52453	0.00198209	0.0342761
MEIKIN	69.4323	-1.52358	6.58235e-05	0.00429716
LL22NC03-75H12.2	26.4277	-1.52219	0.002984	0.0433041
LOC101929076	18.4395	-1.52126	0.00250606	0.0391528
TIFA	36.9988	-1.52077	0.003005	0.0433461
MRC1	43.0787	-1.51952	0.000593098	0.0162025
TYMSOS	70.789	-1.51754	1.65608e-05	0.00196917
TOLLIP-AS1	11.3804	-1.51708	0.000555823	0.0157412
RAMP1	21.9724	-1.51386	0.000122532	0.00638169
EPN2-IT1	10.6856	-1.51382	0.0021499	0.035947
LOC643072	2.76174	-1.51364	0.00338844	0.0459108
PDE9A	18.5079	-1.51225	0.000580467	0.016121
ZFPM2	13.3074	-1.51107	0.00182919	0.032546
CCDC172	2.78646	-1.50907	0.00198668	0.0342833
PLK2	316.246	-1.5085	0.000122687	0.00638169
DPP10-AS1	9.0237	-1.50825	0.00228244	0.037217
RPH3A	34.5744	-1.50656	0.00231954	0.0375461
WEE2-AS1	17.6815	-1.50519	0.00263452	0.0400867
LOC257396	32.1268	-1.50512	0.000284964	0.0105432
DAZL	142.1	-1.50472	0.00104177	0.0231814
KCNK10	4.51168	-1.50427	0.00359626	0.047373
BVES	32.1796	-1.50378	0.000448211	0.0136516
ADGRE1	9.51867	-1.50342	0.00291599	0.0428647
PCDHGA11	4.6169	-1.50241	0.00320491	0.044635
IL16	19.2437	-1.50071	0.000904781	0.0212516
FKBP6	63.1282	-1.50007	0.0013097	0.0265721
LOC100288181	1.98772	-1.49737	0.0034659	0.0464132
CETN1	16.3295	-1.49737	0.00224689	0.0368006
AOAH	12.3312	-1.49659	0.0037182	0.048212
KNCN	1.523	-1.49626	0.00378127	0.0485671
PABPC1L2A	5.9464	-1.49616	0.00196507	0.0341941
ZCWPW1	37.9785	-1.4958	0.000143583	0.00708225
HRH2	108.862	-1.49569	0.00314377	0.0442344
NF1P2	1.95942	-1.49385	0.00346051	0.0463761
ARF4-AS1	14.5752	-1.49326	0.000112338	0.00604478
NLRP3	1.81687	-1.49261	0.00339909	0.0459693
IRAK2	11.1217	-1.49259	0.00279182	0.0417786
ACTG2	235.662	-1.48956	0.000190414	0.00846084
CTNNA3	13.6041	-1.48952	0.00251141	0.0391528
LINC00518	46.865	-1.48745	0.00069683	0.0181774
FAM86B2	9.70012	-1.48661	0.000168559	0.0078559
LRMP	44.4031	-1.48458	0.000878361	0.0207961
LIFR-AS1	8.46222	-1.48427	0.00301826	0.0433969
NCAM2	19.3941	-1.48355	0.00375367	0.0484586
MBD3L4	34.8246	-1.48223	0.00370288	0.0482053
PARTICL	26.5453	-1.48125	2.90303e-05	0.00255442
OOSP1	251.503	-1.47911	0.00336857	0.0457306
LINC00865	2.43885	-1.47904	0.00361637	0.047486
ZNF503-AS1	2.24026	-1.47532	0.00371745	0.048212
CRP	21.7231	-1.4744	0.00321714	0.0446994
LOC102546294	4.09236	-1.47438	0.00364508	0.0476435
LMOD3	73.1365	-1.47401	0.00269138	0.0407424
LAPTM5	164.129	-1.47249	0.000170036	0.00788339
HIST2H2BF	15.245	-1.47159	0.000402546	0.0130201
VAV3	102.541	-1.47145	0.000396831	0.0129532
MYO16	10.6571	-1.47077	0.00228626	0.0372451
LINC00467	67.1656	-1.46953	1.16563e-05	0.00154999
MS4A8	9.30999	-1.46927	0.00342136	0.046165
UNC13C	230.505	-1.46917	0.00128592	0.026233
CDH12	17.8968	-1.46239	0.0035596	0.0472405
JPH3	44.4113	-1.46008	7.37285e-06	0.00123509
TESC	28.9826	-1.45831	6.49086e-05	0.00427599
PPP2R2C	37.0945	-1.45792	0.00132884	0.0267834
SYTL3	78.562	-1.45784	0.000483126	0.0143459
GRP	19.6129	-1.45742	0.0033481	0.0455923
KCNC4-AS1	7.25186	-1.45641	0.00336798	0.0457306
ZP2	417.665	-1.45622	0.000127104	0.006467
CERKL	14.0339	-1.45577	0.00316488	0.0443514
TAS1R1	31.7251	-1.45374	0.00314137	0.0442344
ZEB1-AS1	81.9081	-1.45285	7.03663e-05	0.00449459
CNTD2	5.25082	-1.45145	0.00313063	0.0441196
KLHDC9	42.6264	-1.44979	0.000708816	0.0183251
MED15P9	4.73813	-1.44528	0.00304951	0.0436675
SSSCA1-AS1	10.7052	-1.44431	0.00217284	0.0362283
ASH1L-AS1	83.9283	-1.44264	2.71265e-05	0.0024451
ABCG8	2.2261	-1.44189	0.00293528	0.0430403
RASA3	53.0245	-1.44126	0.00255418	0.0395381
LINC01252	19.3695	-1.44091	0.00116491	0.0247069
HAP1	40.2467	-1.43823	0.00111947	0.0242421
TDRD9	27.6891	-1.43723	0.00209712	0.035398
ZP3	228.439	-1.43721	7.60667e-05	0.00467376
C2orf16	15.6034	-1.43703	0.00254445	0.0394945
TRIM53AP	554.201	-1.43699	0.00184241	0.0326894
TRIM36	70.8603	-1.43476	0.00254125	0.0394811
CCDC17	22.3724	-1.43242	0.000771059	0.019257
HKDC1	54.3584	-1.43183	0.000327693	0.0114508
ACTN3	4.58211	-1.42699	0.00337509	0.0457842
PDE8B	301.121	-1.42569	0.000781483	0.0193923
TUNAR	5.79704	-1.42569	0.00282644	0.0420697
TMOD2	17.09	-1.42527	0.00298954	0.0433041
LAMA3	67.2191	-1.42501	0.00322564	0.0447483
C3orf70	24.5165	-1.42436	0.00168146	0.0307177
EN2	50.9661	-1.42309	0.00308193	0.0438048
KSR2	21.7392	-1.42029	0.00386308	0.0493501
ODF3L2	2.568	-1.42026	0.00355018	0.047186
PRR15	66.1533	-1.41954	0.000909279	0.0213009
HBEGF	52.1867	-1.41908	0.00224861	0.0368006
COL6A6	21.7327	-1.41872	0.000534549	0.0153592
FAM19A3	102.876	-1.41536	0.0018728	0.0330241
MUC20	17.3482	-1.4153	0.00153906	0.0292916
ISG15	18.994	-1.41417	0.00108727	0.0238943
TSPAN5	205.442	-1.41105	0.000961179	0.0220379
CHRNB1	72.0769	-1.4101	0.00100367	0.0226294
NR3C1	183.886	-1.40971	2.02186e-05	0.0021204
TMEM202	29.0968	-1.40916	0.00350304	0.0466994
FAM161B	34.7837	-1.40912	0.000409473	0.0131144
LINC01569	13.4276	-1.40769	0.00156524	0.0295995
LOC105373383	13.4041	-1.40675	0.00321539	0.0446994
CACNG8	15.5282	-1.40455	0.00297957	0.0433041
DNAH12	49.7748	-1.40296	0.000505702	0.0147937
DHDH	26.5916	-1.40186	0.000697123	0.0181774
SPATA33	86.2201	-1.39768	1.99932e-06	0.000529881
GDAP1	328.968	-1.3956	0.000638089	0.0169619
LETM2	18.5185	-1.3949	0.000565806	0.0158721
DOPEY1	148.393	-1.39392	0.000343226	0.0117885
RIIAD1	21.2706	-1.39359	0.00224025	0.0368006
ELL3	223.622	-1.38922	0.00177265	0.0317627
ZBTB37	79.0002	-1.38728	2.95019e-05	0.00255774
C17orf100	10.166	-1.38674	0.00245247	0.0389119
HOXC10	20.0417	-1.38615	0.000433176	0.0135044
LOC145694	20.6805	-1.38544	0.0037806	0.0485671
LOC103908605	5.06477	-1.38495	0.0022921	0.0373033
SH3BGR	60.3716	-1.38488	0.00020542	0.00876653
NPFFR2	69.3611	-1.38392	0.00099099	0.0224738
PTH1R	56.2193	-1.38334	0.000118101	0.00627292
ZGLP1	10.5604	-1.38171	4.25938e-05	0.00326008
OR8G5	14.8821	-1.38103	0.00316312	0.0443514
PCDHB2	57.8008	-1.38035	0.000612253	0.0165719
INCA1	5.54879	-1.37767	0.00377169	0.0485671
ZFP3	64.2897	-1.37747	0.000304209	0.0109349
POMZP3	249.396	-1.37709	2.57667e-05	0.00238301
HIST1H3H	9.83555	-1.37499	0.000871318	0.0206845
NRN1	172.764	-1.37476	8.70759e-06	0.00131405
HSPA1L	60.4555	-1.37268	0.000602697	0.0164143
NRXN1	14.7444	-1.37234	0.00286344	0.0423718
LOC284023	48.7357	-1.36687	2.17433e-05	0.00213313
CASC2	23.4071	-1.36635	0.00311653	0.0440607
DPRX	283.217	-1.36456	0.000814533	0.0198677
CRMP1	46.8802	-1.36076	0.00285714	0.0423137
LOC374443	70.5651	-1.35739	7.89879e-05	0.00473848
ANKRD37	24.0362	-1.35385	0.000367051	0.0122239
FGFBP3	25.0181	-1.35183	0.000108346	0.00588346
ASXL3	39.1543	-1.35046	0.000763857	0.0192394
DSG2-AS1	26.8352	-1.35009	0.00356638	0.0472599
RFPL4B	1369.17	-1.34957	0.000102712	0.00567854
SLC38A8	8.27619	-1.34914	0.00345308	0.0463761
SPIN3	128.798	-1.34852	0.000729364	0.018635
LINC00324	28.8088	-1.34019	0.000652296	0.0172878
PTPRD	61.2852	-1.33973	0.00198433	0.0342761
CCDC13	10.0926	-1.33439	0.00237288	0.0381314
REREP3	23.8293	-1.33213	0.000588391	0.0161539
SLC6A3	29.4741	-1.33136	0.00379668	0.0486603
PRSS53	6.99434	-1.32897	0.00184579	0.0326894
LINC01033	51.621	-1.32613	0.000588591	0.0161539
ALDH1A2	43.2325	-1.32124	0.00315987	0.0443514
DNAH11	45.2097	-1.32082	0.00163702	0.0302483
HOXD8	67.3806	-1.31884	0.00028868	0.010613
C15orf48	12.4427	-1.31881	0.00165044	0.0303499
TRPC7	64.6141	-1.3155	0.00187682	0.0330622
LOC101927239	12.4815	-1.3151	0.000122598	0.00638169
TLE6	43.0754	-1.31269	0.00276761	0.0416478
FBXO27	15.164	-1.3113	0.00201566	0.0345151
APBA2	19.3802	-1.31049	0.00130673	0.0265487
VMO1	50.4131	-1.30785	0.00239696	0.0383104
AGMO	16.924	-1.30471	0.00162455	0.0301747
TUBB8	400.597	-1.29965	0.00289262	0.0426613
ZNF197	102.802	-1.29588	5.05802e-06	0.000976253
CRYGC	13.3119	-1.29188	0.00280746	0.0418884
EID3	412.422	-1.28968	0.00240071	0.0383359
BIK	891.096	-1.28439	0.00359112	0.0473404
TDRD12	35.856	-1.28404	0.00317594	0.0444406
TXNIP	1439.34	-1.28143	0.00197103	0.0342005
FMN1	161.746	-1.27986	0.00188271	0.033133
REC114	17.6002	-1.27829	0.00312444	0.0440925
AFAP1-AS1	103.722	-1.27464	0.000569364	0.0159467
LOC100505771	37.3156	-1.27429	0.000719651	0.0184133
SNHG19	228.314	-1.27368	4.55126e-05	0.00343901
PRRG2	10.8072	-1.27338	0.00137792	0.0273437
SLC25A31	20.2183	-1.27266	0.00349868	0.0466994
CNNM2	526.725	-1.26554	0.000999133	0.022572
TIGD7	333.533	-1.26494	7.19208e-05	0.00451271
SERTAD1	376.421	-1.26264	4.7257e-05	0.00351106
HIST1H4J	12.0504	-1.26105	0.00139677	0.0276196
DSCR4	32.8136	-1.25903	0.000162714	0.00770483
ZAR1	32.1485	-1.25768	0.000243474	0.00960164
HSF2BP	110.847	-1.2554	0.00018143	0.00822678
SOX30	23.2693	-1.25086	0.00379812	0.0486603
HIST1H1E	55.4435	-1.24805	0.00341793	0.0461538
B3GALNT1	54.1688	-1.24389	0.00329313	0.0451902
THBS4	36.7649	-1.2414	0.00206178	0.0350212
TMEM216	142.361	-1.24021	1.95045e-08	2.16463e-05
FAM229B	57.0656	-1.23781	2.70977e-05	0.0024451
TOM1L1	171.673	-1.237	0.000206857	0.00876653
ZBED5-AS1	100.985	-1.22943	0.00299168	0.0433041
RSPH9	25.0459	-1.22595	0.00169871	0.0309693
LOC101927755	37.3263	-1.22395	0.000316623	0.0111787
LSP1P3	6.27134	-1.22241	0.00325528	0.0449487
SCIN	69.9439	-1.2217	0.00360141	0.0474057
GRAP	7.44325	-1.21943	0.00262781	0.0400189
TDRD6	293.732	-1.21477	6.1371e-05	0.0041279
TOPORS-AS1	67.2526	-1.2143	0.000317321	0.0111787
SLC1A6	29.8299	-1.20623	0.00171656	0.0311667
LOC730183	44.0984	-1.20471	0.000451251	0.0136738
CABYR	344.019	-1.20104	0.000202177	0.00870101
FAM41C	49.9993	-1.19994	0.00320261	0.044635
RASSF8-AS1	79.6061	-1.19991	0.000177043	0.00812627
URB1-AS1	43.8306	-1.19838	0.00124045	0.0256135
TMEM229B	102.478	-1.19656	0.000711162	0.0183548
ZNF502	346.175	-1.19523	0.000261338	0.0100445
LOC729732	5.52225	-1.1938	0.00254136	0.0394811
GANC	146.624	-1.19249	1.45294e-08	1.84285e-05
DUSP19	84.4611	-1.19152	3.79656e-05	0.00304149
MAP3K12	17.9128	-1.18808	0.00160725	0.0300564
TIGD1	103.837	-1.18804	0.000454251	0.0137089
SNAPC2	188.302	-1.18787	0.000248523	0.00967044
CNFN	20.378	-1.18575	0.000224468	0.00918405
RSG1	18.0009	-1.18237	0.000189345	0.00844772
CCDC176	53.5996	-1.17553	0.000406982	0.0130683
ARMC2	79.5642	-1.17488	0.00104953	0.0232598
GADD45B	124.153	-1.16835	5.71402e-05	0.00393271
AOX1	238.645	-1.16812	0.00361821	0.047486
MSL3P1	509.378	-1.165	8.229e-05	0.00482726
SEMA3E	20.8811	-1.16223	0.00201944	0.0345464
DMRTB1	249.961	-1.15387	0.00131746	0.0266145
RIBC2	41.3414	-1.15228	2.36818e-06	0.000576051
MIR4458HG	42.8904	-1.14993	0.00297627	0.0433041
TUBBP5	288.023	-1.14922	0.000437411	0.0135124
C10orf35	88.2095	-1.14799	0.00018365	0.0082979
ELFN1	23.3448	-1.1469	0.00195013	0.0340047
ZNF620	124.995	-1.14338	2.37635e-05	0.00225541
CUL9	21.4615	-1.13896	0.00175003	0.0316126
EXO5	298.827	-1.13741	2.11837e-05	0.0021204
AZIN2	20.7732	-1.13596	0.00306896	0.0438048
THAP10	67.8969	-1.13533	7.14801e-05	0.00450097
RPP25L	408.72	-1.13436	1.0233e-07	5.67838e-05
DNASE1L2	7.89624	-1.13235	0.00306737	0.0438048
AURKC	197.287	-1.12975	0.000613151	0.0165719
RALY-AS1	45.689	-1.1297	0.000138127	0.00688966
CAPN3	39.557	-1.12115	0.00096287	0.0220379
PTTG2	288.376	-1.12019	1.09688e-06	0.000373594
MSRA	53.2963	-1.11508	0.00279748	0.0417786
FLJ42627	27.8044	-1.11479	0.00131157	0.0265721
MLF1	341.813	-1.11116	0.000777755	0.0193923
AIFM2	68.7842	-1.11098	0.000215514	0.00898328
RSRP1	1058.98	-1.10977	1.38143e-05	0.00173972
TUBA4B	137.235	-1.10881	0.00119525	0.0250876
C9orf9	12.6386	-1.10332	0.000919068	0.0214735
PTTG3P	349.874	-1.09589	3.31401e-08	2.94234e-05
B3GNT4	22.5263	-1.09419	0.000192051	0.00846084
TMEM136	145.147	-1.08656	0.00131918	0.0266189
FITM2	76.2318	-1.08128	7.50565e-06	0.00123673
PAQR7	57.896	-1.07833	0.000745963	0.018869
LINC00680	129.172	-1.07811	0.000294202	0.0106993
ULK4	207.262	-1.07464	0.000106116	0.00578005
MBLAC1	44.5795	-1.06733	0.0014509	0.028157
CNTRL	168.717	-1.06437	0.00129528	0.0263463
CFAP53	38.1448	-1.06142	0.00248601	0.0390866
PPP1R3D	64.3295	-1.05731	0.00236794	0.0380865
ZNF467	34.8825	-1.05548	0.00294927	0.0432098
OOEP	988.837	-1.05326	0.000389863	0.0127727
NDUFA6-AS1	34.3732	-1.05299	0.0025097	0.0391528
ZNF10	186.996	-1.04865	0.000130565	0.00658649
AKR1B1	275.422	-1.04369	0.00102476	0.0230251
SNHG9	50.0462	-1.04307	0.00250978	0.0391528
CIDECP	122.492	-1.04267	0.000343517	0.0117885
IFT46	326.878	-1.0423	7.32789e-05	0.0045497
ARHGAP10	145.069	-1.04178	0.00199683	0.0342865
ANKS6	133.492	-1.04006	0.000968204	0.0221266
SNHG25	75.5072	-1.03947	0.00123793	0.0256135
LOC100506082	29.2757	-1.03411	0.00316044	0.0443514
BOD1L2	69.8749	-1.03237	0.000404566	0.0130616
GPATCH3	549.127	-1.03015	0.000224412	0.00918405
ARHGEF9	81.46	-1.02382	0.000429768	0.0134592
PHLDA2	475.066	-1.02249	7.89684e-05	0.00473848
KLHL26	57.7715	-1.02226	0.000122911	0.00638169
DCAF4L2	328.92	-1.01773	0.00312623	0.0440925
C1orf162	44.0314	-1.01525	0.00210037	0.035419
ACOT2	112.868	-1.0146	0.00124531	0.025653
SVIP	125.501	-1.01426	0.00035	0.0118543
ZNF646	58.4951	-1.00935	3.23972e-05	0.00275992
ZNF239	119.231	-1.0055	0.00293194	0.0430269
BCYRN1	209.643	-1.00255	0.00167177	0.0306037
LTB4R	31.0998	-1.00204	0.00249384	0.0390866
H2AFJ	180.083	-0.996842	0.000169189	0.00786465
ZNF215	409.561	-0.996825	7.02513e-05	0.00449459
PCBP4	20.4	-0.995646	0.00137795	0.0273437
ANKEF1	65.6551	-0.99101	0.00197198	0.0342005
CAPRIN2	280.965	-0.987672	0.00279732	0.0417786
DYNC2H1	123.333	-0.987118	0.00157539	0.0297598
DPM3	89.7649	-0.986602	0.00047933	0.014281
PARP16	279.76	-0.984875	0.00179679	0.0321306
KIF9-AS1	35.5043	-0.982872	0.00198366	0.0342761
LOC100049716	71.6839	-0.981557	0.00243554	0.0387526
42803	138.043	-0.981437	0.000400088	0.0129806
PDCL2	144.547	-0.981146	5.04636e-05	0.00364304
FKBP1B	398.85	-0.97977	0.000532555	0.0153267
TBC1D14	123.184	-0.978705	9.3294e-05	0.00530968
ACOT1	54.8074	-0.976624	0.00372687	0.048212
MGST2	1153.44	-0.976047	0.000109213	0.00591247
LINC01481	108.746	-0.974345	0.00183613	0.0326368
QDPR	1139.86	-0.974302	6.52583e-05	0.00427599
ZFP62	395.485	-0.972567	0.000312912	0.0111254
INAFM2	304.1	-0.969058	0.000241486	0.00959301
RTP1	240.684	-0.967412	0.000265573	0.0101633
PTTG1	2253.66	-0.965997	4.1786e-08	3.3727e-05
UBE2V1	64.8045	-0.962934	0.000437921	0.0135124
FAM227B	16.2633	-0.962013	0.0038772	0.0494594
RPL10L	356.916	-0.959523	0.000311793	0.0111254
ZNF778	162.035	-0.959481	0.00260161	0.0397996
NPIPB15	71.4831	-0.958949	0.00361245	0.047486
FLJ10038	104.079	-0.957435	0.00323304	0.0447756
LRRC37A3	38.5272	-0.954	0.00224768	0.0368006
B9D2	71.9592	-0.946499	0.00219507	0.0364619
YPEL5	3607.44	-0.945958	3.7169e-05	0.00301375
NCBP2-AS2	905.026	-0.944995	0.00135583	0.0270816
ENO3	41.2834	-0.939827	0.000796729	0.0195408
LOC645166	155.689	-0.935169	0.000788992	0.0195086
LOC105370333	94.0668	-0.934673	0.000973491	0.0221855
HOXC9	139.134	-0.931803	0.000977025	0.0221855
ZNF529-AS1	46.5499	-0.930488	0.00251575	0.0391861
ZNF16	251.086	-0.929523	0.0017211	0.0312172
RWDD2B	96.0582	-0.927509	0.00252899	0.0393578
LOC729930	23.7845	-0.927454	0.0003569	0.0120256
C5orf63	836.882	-0.925932	0.00291041	0.0428526
RNF25	264.167	-0.925269	7.74603e-05	0.00470505
FAM220A	1260.17	-0.917678	0.000267386	0.0101821
MYBL1	47.9518	-0.916045	0.000909223	0.0213009
SNHG20	41.6993	-0.912767	0.000736213	0.0187291
BOD1	1841.86	-0.911514	0.000945673	0.0218436
ZNF613	231.566	-0.910703	0.000660124	0.0174432
VKORC1	1040.02	-0.91056	1.77123e-05	0.00199489
TMEM99	813.881	-0.907968	0.000383246	0.0125791
ZNF707	82.287	-0.905662	0.00155785	0.0294911
TRIM14	241.24	-0.905153	0.00176683	0.0316906
CAHM	26.7839	-0.904427	0.00255577	0.0395381
CNTLN	204.935	-0.89696	0.000673853	0.0176745
INTU	136.899	-0.895264	0.000620308	0.0166891
ZFP41	54.3063	-0.893711	0.000471692	0.014077
ENKD1	103.169	-0.893704	0.00221343	0.036637
LOC654342	67.9383	-0.891547	0.00217648	0.036255
TMEM101	282.307	-0.890652	0.000139287	0.00692807
BTD	125.167	-0.890475	0.000144384	0.00710201
PRKD2	228.963	-0.890213	0.00129106	0.0262906
ALG10	162.528	-0.885807	0.00180269	0.0321712
ARMC5	23.4465	-0.883696	0.00363959	0.0476435
HIRIP3	207.909	-0.879252	0.00211195	0.0355365
KCNC4	113.358	-0.878621	0.000890802	0.020951
ST20	100.691	-0.876894	0.000155726	0.00753469
LRTOMT	86.9154	-0.876461	0.00113033	0.0243288
TTC8	100.509	-0.872417	0.00308276	0.0438048
SLC2A4RG	59.1049	-0.871765	0.0017602	0.0316906
ZNF839	225.86	-0.871089	1.40557e-06	0.000420127
ZNF79	182.1	-0.869851	0.0029834	0.0433041
MTMR3	596.037	-0.8693	0.00348554	0.0466242
C22orf46	152.614	-0.867905	0.00350953	0.0467507
ZNF226	565.211	-0.864385	0.000662216	0.0174725
SYT2	422.232	-0.863384	0.00126736	0.0260167
MYCNOS	34.873	-0.858752	0.0034514	0.0463761
HENMT1	1509.15	-0.852373	0.000297946	0.0107972
URGCP	161.406	-0.850923	0.00131387	0.0265721
MAPKAPK5-AS1	325.934	-0.850553	0.000202219	0.00870101
TXNL4B	462.007	-0.840253	7.76358e-05	0.00470505
LOC399815	93.8551	-0.836697	0.000702503	0.018264
CEP250	92.2581	-0.835899	0.000317692	0.0111787
PTRH1	65.6909	-0.832828	0.00143328	0.0279678
SMPD3	130.618	-0.832173	0.00373054	0.048212
ZSCAN9	310.8	-0.831619	0.000348796	0.0118543
ZNF235	188.296	-0.824456	0.000174483	0.00804836
CNPY4	113.658	-0.82379	0.00348929	0.0466242
AP5S1	90.9214	-0.816084	0.000254581	0.00982739
BLCAP	701.271	-0.813393	1.47888e-07	7.09742e-05
PPCDC	182.915	-0.812043	0.000962035	0.0220379
ZNF786	73.684	-0.808815	0.000781939	0.0193923
LOC652276	193.129	-0.804715	0.00244882	0.0388942
LOC100653233	10.7739	-0.803925	0.00280957	0.0418884
ANKRD26P1	84.1011	-0.79923	0.00312461	0.0440925
FAIM	184.669	-0.797504	0.00376938	0.0485671
THUMPD3-AS1	366.796	-0.795124	0.00182183	0.0324801
DYRK4	150.337	-0.792394	0.00224065	0.0368006
HEXIM2	314.626	-0.791814	0.000830897	0.0201011
UBL7-AS1	70.7632	-0.790134	0.000165137	0.00775749
PDRG1	691.237	-0.789207	4.65312e-05	0.00349064
C1orf74	191.206	-0.789183	0.00358448	0.0473259
LOC81691	139.799	-0.788796	0.0028721	0.0424291
EMC3-AS1	112.998	-0.781029	0.00199496	0.0342865
BORCS5	176.498	-0.780592	0.000718205	0.0184028
IFI27L1	46.8038	-0.775412	0.00278365	0.0417477
IVD	196.547	-0.772476	0.00246477	0.0389732
MYLIP	1067.91	-0.771804	0.00161918	0.0301425
CYB561D1	89.393	-0.765597	8.39118e-05	0.00488532
WDR90	62.5594	-0.762206	0.000112988	0.00606143
MED11	262.144	-0.758908	0.00024425	0.00960164
POLR2L	1677.2	-0.756351	0.00120469	0.0251667
FAM195A	389.519	-0.751635	0.00140783	0.0277456
SETD9	148.556	-0.747236	0.000540459	0.0154789
ZNF200	2009.49	-0.74601	0.00378264	0.0485671
THYN1	460.44	-0.744639	0.000145781	0.00715091
LOC642361	77.8071	-0.743571	0.00113424	0.0243613
DYNLL1	1852.92	-0.743544	2.91073e-05	0.00255442
IQCC	92.7462	-0.738242	0.000313268	0.0111254
SERTAD3	1326.77	-0.733725	0.000439836	0.0135124
SWI5	320.525	-0.731958	0.000174501	0.00804836
BOLA1	203.87	-0.731618	0.00276221	0.0416018
BPGM	446.67	-0.731604	0.00343575	0.0462888
LOC93622	521.303	-0.720611	0.00111485	0.024202
SLC35C2	267.498	-0.710446	0.00216079	0.0360952
NEK3	268.461	-0.708619	0.000712998	0.0183755
MRPL41	1643.97	-0.706964	0.00379191	0.0486509
CCDC150	153.485	-0.70683	0.000213427	0.00895938
CLUAP1	390.681	-0.701567	0.00141322	0.0277813
SAC3D1	250.132	-0.698616	0.000558317	0.0157867
SNUPN	1016.32	-0.697598	0.00245651	0.0389119
SMIM4	149.718	-0.691818	0.000586409	0.0161539
GPX1	2953.95	-0.689174	0.00296461	0.0433041
WNT11	285.264	-0.684105	0.00328306	0.0451567
TTC28-AS1	253.393	-0.677441	0.000885155	0.0209012
MMACHC	196.835	-0.67489	0.0016216	0.0301516
SF3B5	3343.64	-0.673136	2.38788e-05	0.00225541
PITPNA-AS1	318.616	-0.672083	0.00242899	0.0387177
RNLS	85.783	-0.664609	0.00239629	0.0383104
CNPPD1	306.689	-0.664599	0.00018812	0.00841421
RFT1	689.622	-0.660711	3.52941e-05	0.00287485
SLC25A25	140.588	-0.655177	0.00260444	0.0397996
TMEM129	164.583	-0.647275	0.00383247	0.0490296
LOC641367	93.3197	-0.642819	0.0029923	0.0433041
CDK7	2765.17	-0.641512	0.0016664	0.0305684
TMEM60	232.222	-0.641299	0.00112329	0.0242548
CSNK2A2	1344.85	-0.640862	0.000286897	0.0105694
NR1H3	233.71	-0.633159	0.00209074	0.0353238
KIF9	345.429	-0.631082	0.000152796	0.00741311
WDR83	179.563	-0.629567	0.000179736	0.008192
RRP8	644.822	-0.625131	4.68457e-05	0.00349512
ZNF211	457.426	-0.621674	0.00256766	0.0396019
OST4	1130.55	-0.620804	0.000796729	0.0195408
SMG6	161.517	-0.619109	0.000794846	0.0195408
LOC148413	189.316	-0.615043	0.000550902	0.0156779
HJURP	5100.44	-0.610294	0.000267479	0.0101821
HINFP	549.441	-0.609605	0.00025194	0.00974661
RAD51D	208.547	-0.608517	0.000669878	0.0176223
UQCC3	742.362	-0.601596	0.000552161	0.0156779
ZNF304	701.168	-0.600047	0.00300549	0.0433461
CCDC127	615.935	-0.600038	0.000164699	0.00775746
KRT10	1050.53	-0.589444	0.00141902	0.0277813
C12orf45	876.425	-0.586634	0.000575057	0.0160267
FAAP24	206.071	-0.583954	0.000868495	0.0206451
MKS1	301.662	-0.582649	0.0029914	0.0433041
GABPB2	176.984	-0.579519	0.00249367	0.0390866
PEX11B	369.281	-0.577907	0.00285405	0.0423137
PARL	1683.14	-0.577074	0.000325648	0.0114054
YBEY	357.12	-0.574818	0.00250927	0.0391528
NOP10	3587.01	-0.57141	0.00111276	0.024202
DTNBP1	366.214	-0.569366	0.00262599	0.0400189
TANGO6	328.257	-0.56535	0.00112336	0.0242548
TADA2B	812.438	-0.563169	5.12804e-05	0.00366936
EMC9	149.643	-0.56299	0.0026017	0.0397996
E4F1	358.716	-0.560597	0.00154815	0.0294017
NUBP1	338.378	-0.557598	0.00166943	0.0305924
RPP40	498.237	-0.551214	0.00165226	0.0303499
GOSR2	967.299	-0.551147	0.00140132	0.0276788
NGRN	4765.22	-0.546654	0.00084888	0.0203697
RNF216P1	350.533	-0.542845	0.00199566	0.0342865
MAP1LC3B2	1333.69	-0.538483	0.000836658	0.0201822
TAF12	1770.9	-0.537414	9.55538e-05	0.00536946
CSNK1G1	633.345	-0.536958	0.00043679	0.0135124
CCDC115	483.458	-0.536421	5.95375e-05	0.0040198
BNIP1	236.454	-0.535564	0.00138216	0.0273613
PCBP2-OT1	71.5356	-0.53107	0.00223042	0.0368006
C8orf33	1389.38	-0.528892	0.00206715	0.0350586
SNAPC5	181.674	-0.520853	0.00287127	0.0424291
GNG5	3628.17	-0.519502	0.0015852	0.0298795
PET100	205.298	-0.516899	0.00367155	0.0479381
POP5	639.337	-0.515972	0.00070418	0.0182795
JMJD6	1515.88	-0.515292	0.000812674	0.0198496
TOR1A	1533.32	-0.511705	0.000844263	0.0203138
PGAP2	770.378	-0.505462	0.00258956	0.0397775
DEDD	734.227	-0.501055	0.00154137	0.0293042
HARBI1	193.018	-0.500072	0.00207252	0.0351162
CDK9	560.09	-0.497967	0.00070898	0.0183251
USP30	243.712	-0.495805	0.000456983	0.0137537
MYEOV2	1175.37	-0.493236	0.000184251	0.0083039
USP4	488.905	-0.492559	0.0038104	0.0487825
CENPW	1761.37	-0.492013	5.56247e-05	0.0038742
COQ6	233.364	-0.491006	0.00153438	0.0292653
CHST15	355.651	-0.485744	0.00158293	0.0298705
EMC4	2260.73	-0.482716	0.00033156	0.0114991
DPH3	2982.97	-0.48155	0.00319044	0.0445558
RBM4	317.125	-0.481212	0.000571791	0.0159687
RPL39L	1135.79	-0.476579	0.00198356	0.0342761
CAMSAP1	1089.99	-0.475365	0.00326801	0.0450544
TPD52L2	1325.67	-0.473425	0.00171277	0.0311296
OSER1	1948.21	-0.472989	5.56356e-05	0.0038742
CWC15	2274.56	-0.467185	5.14542e-05	0.00366936
TTC5	276.332	-0.466596	0.00077071	0.019257
COX14	867.565	-0.4657	0.00042217	0.0132916
TTC9C	1097.91	-0.464191	0.00146448	0.0282968
TIMM10B	990.38	-0.451384	0.000805877	0.0197379
PRPF38A	3007.92	-0.449685	7.27201e-06	0.00123405
IPO8	1363.22	-0.446155	0.00234703	0.0378531
RAE1	2134.31	-0.443599	0.00165277	0.0303499
TOX4	1470.21	-0.441946	2.29596e-05	0.00222783
RUVBL1	1368.53	-0.440217	4.42009e-05	0.00336857
UHRF2	1034.61	-0.440141	0.000525116	0.0151865
NAA40	424.483	-0.43979	0.0032196	0.0446994
C19orf52	499.543	-0.438381	0.000503422	0.0147631
IFT20	201.346	-0.438106	0.000779092	0.0193923
TRUB2	853.579	-0.437809	0.00148901	0.0285842
TRAPPC4	1868.53	-0.433874	0.00372467	0.048212
CDK5RAP2	1269.89	-0.432956	0.00298824	0.0433041
EIF2B2	1473.7	-0.432591	7.56142e-05	0.00466209
EMC3	1735.36	-0.427407	0.00222976	0.0368006
CCNB2	2685.58	-0.411638	0.00375508	0.0484586
NUP214	1068.14	-0.400055	0.00256061	0.0395381
PITHD1	5105.53	-0.395044	0.00262402	0.0400189
KIF2C	1427.19	-0.355998	0.000564897	0.0158716
CUL1	1952.39	-0.341387	0.00170874	0.0310882
ZCCHC17	1185.84	-0.323089	0.00237551	0.0381393
H3F3C	4263.52	-0.314901	0.00320892	0.0446558
CDCA5	2400.18	-0.267715	0.00296322	0.0433041

## Sheet: Sheet2
Supplementary Table 2 The genes in which expression was significantly increased between the young and elderly mother groups by dividing the groups at 35 years.
	baseMean	log2FoldChange	pvalue	padj
IGFBP7	127.077	2.63677	6.43386e-08	4.56984e-05
ASS1	157.56	2.54337	4.17068e-08	3.3727e-05
FLRT2	26.1413	2.47047	1.49062e-06	0.000426918
RN7SK	301.639	2.44035	1.32658e-07	6.54334e-05
PALMD	5.57434	2.41868	7.35031e-07	0.000296635
RUNX2	46.7354	2.31832	7.2837e-06	0.00123405
SCD5	108.864	2.31126	2.52049e-06	0.000598971
SCARB1	73.4252	2.26718	4.89451e-06	0.000965686
SLC1A4	57.9904	2.18626	7.29711e-06	0.00123405
INHBA	15.6332	2.16299	2.62923e-05	0.00241903
CBS	462.822	2.15645	8.43617e-06	0.00130365
CTH	882.167	2.05888	1.26916e-12	1.12682e-08
ASNS	1952.29	1.97399	3.29781e-05	0.00276046
SLC38A1	693.258	1.94052	8.46129e-05	0.00491003
SNORD143	6.20459	1.93349	2.21142e-06	0.000560975
SLC7A11	381.256	1.92745	0.000114311	0.00611389
FBP1	45.2853	1.92101	0.00010363	0.00567854
CHST9	6.52023	1.91979	0.000202996	0.00870101
SFRP1	132.598	1.89939	4.69264e-06	0.0009469
SEMA6A-AS1	11.4851	1.87039	2.10544e-05	0.0021204
FLJ42393	4.9974	1.8523	0.000302674	0.0109349
IFITM10	5.63321	1.83035	0.000343889	0.0117885
UNC5CL	27.549	1.82356	9.65123e-08	5.67838e-05
TRIB3	433.399	1.82156	3.21416e-05	0.00275719
IGF1	16.1662	1.81824	2.28322e-05	0.00222764
WISP2	24.5431	1.79509	0.000515572	0.0149592
PSAT1	3200.42	1.79337	8.91352e-05	0.00513689
HOPX	52.7279	1.78631	0.0003999	0.0129806
SLC38A2	2527.33	1.7787	5.11857e-09	9.08904e-06
TNC	114.549	1.77433	0.000499085	0.0146969
ALCAM	123.83	1.7328	0.000191509	0.00846084
CDC42EP1	76.9812	1.72995	0.000194194	0.00851431
GCM1	108.618	1.72981	0.000118344	0.00627292
CYP11A1	135.018	1.69941	0.000993156	0.0224749
PLEKHG7	4.69308	1.68113	0.00101618	0.0228698
FXYD4	365.667	1.67251	1.06336e-05	0.00147869
EDIL3	62.9738	1.66243	0.000393443	0.0128662
SNORD76	3.21546	1.65779	0.000157102	0.00755748
L1CAM	24.2629	1.65612	1.03664e-05	0.00147869
RMRP	86.5009	1.63738	8.3146e-06	0.00130365
IL1RL1	2.30568	1.62921	0.0015979	0.0299935
RPS6KA2	38.9944	1.62279	0.000583853	0.0161539
WNT3A	11.4308	1.61998	0.000467496	0.0139894
CLU	32.681	1.61632	0.00159707	0.0299935
LOC100420587	3.95048	1.61501	0.000963082	0.0220379
RAB17	5.91261	1.61164	0.00140391	0.0276992
RAB31	726.065	1.6098	0.000432691	0.0135044
AMER2	30.7017	1.58904	0.00102827	0.0230251
LOC100129940	5.93295	1.57306	0.0023424	0.0378127
SNORD116-27	1.56684	1.56024	0.00239466	0.0383104
SMTN	69.7184	1.5597	0.000551423	0.0156779
NCCRP1	48.276	1.55675	0.000415128	0.0131868
TMEM108-AS1	4.66926	1.55527	0.00214097	0.0358653
LGALS9	2.41283	1.55507	0.00231072	0.0374717
CEACAM6	184.547	1.54755	1.25284e-05	0.00161207
NOSTRIN	23.6884	1.5434	0.000366427	0.0122239
HMGA2	11.5578	1.54025	0.00110606	0.0241681
NCAM1	83.6106	1.53536	0.000190935	0.00846084
AMHR2	20.0528	1.533	0.00120215	0.0251433
FOXL2	16.6242	1.52509	0.00306823	0.0438048
MTRNR2L7	3.76373	1.52468	0.00162998	0.030181
SYNPO	25.5248	1.52368	0.00303666	0.0435346
FRY	26.3812	1.51906	0.00080881	0.0197824
LINC01605	75.6176	1.51634	0.000304083	0.0109349
TERC	28.6672	1.51205	1.70202e-05	0.00196917
CSF2RA	328.134	1.51171	5.33103e-05	0.00376421
LGALS3BP	34.1025	1.50128	0.00351775	0.046825
SLC22A1	2.48296	1.49788	0.00358346	0.0473259
CLDN3	27.9809	1.49693	0.000677332	0.0177395
LEFTY1	40.0319	1.49347	0.00124745	0.0256675
PHGDH	439.998	1.48961	0.0035005	0.0466994
NRSN2	19.2503	1.48948	0.000231641	0.0093696
HLA-C	157.273	1.48456	0.000329433	0.0114701
FUT1	185.414	1.48076	0.0028875	0.0426212
ST6GALNAC3	78.0012	1.4778	6.66775e-05	0.00432114
LOC200726	8.10519	1.47705	0.00277135	0.0416683
SH3BP2	69.1401	1.47566	0.000291525	0.0106296
GRIK1	3.56098	1.46719	0.0014474	0.0281451
RASSF2	112.066	1.4495	0.00102732	0.0230251
ID3	160.838	1.44615	0.000743966	0.018869
PLTP	174.102	1.43565	0.000379614	0.0125061
COL4A2	62.7062	1.43478	0.00205525	0.0349918
MIAT	37.7968	1.42846	0.0013782	0.0273437
PLAU	56.5907	1.41907	0.00258277	0.0397207
SLC1A5	603.083	1.41749	0.000409895	0.0131144
RBP1	82.5295	1.41511	0.00187111	0.0330241
SOX9	35.7019	1.41502	0.00283448	0.042154
LOC100507557	10.8265	1.41239	0.00116322	0.0247069
PLXDC2	79.1491	1.41096	0.00147308	0.0284321
PRKCA	539.46	1.39789	8.06253e-12	4.77221e-08
CXCL12	46.4356	1.39298	0.000663951	0.0174922
CSRNP3	9.67971	1.38769	0.00331996	0.0453921
SREBF1	213.521	1.38316	0.000284999	0.0105432
LOC101929140	9.52688	1.38098	0.000938491	0.021784
MEG3	26.1236	1.37112	0.00199291	0.0342865
MID1IP1	281.123	1.36753	6.21676e-05	0.00415004
FGFR4	159.05	1.34834	0.00162918	0.030181
GTPBP3	214.942	1.34628	7.94994e-08	5.04168e-05
EIF4EBP1	734.115	1.34281	0.000377775	0.0124687
SLC4A5	555.132	1.32652	0.000282811	0.0105432
SERPINE1	488.469	1.32605	4.00915e-05	0.00313615
APOBEC3D	9.24114	1.32248	0.00277655	0.0416764
KCNMB2-AS1	24.2746	1.31452	0.000310018	0.0110988
GPC3	89.4369	1.30057	0.00149465	0.0286171
SLC19A2	927.832	1.29521	0.00084777	0.0203697
SNORA48	7.63099	1.27832	0.00115921	0.0246811
TNFRSF1A	176.205	1.27617	3.04901e-06	0.000683268
PRKAA2	67.2227	1.27512	0.0037787	0.0485671
ASAH1	1111.66	1.27377	0.000136173	0.00681136
PMEPA1	34.4381	1.26831	0.000890209	0.020951
VASH2	49.9858	1.26703	0.000817783	0.0198959
FGF23	201.912	1.26445	0.000837658	0.0201822
SNORD100	4.20382	1.25051	0.00335097	0.0455963
TMEM241	34.6728	1.24947	0.000420812	0.0132724
C4orf51	14.0482	1.24434	0.00218294	0.0362944
TMEM55A	36.0608	1.23899	0.00161828	0.0301425
KIAA1462	364.017	1.2366	0.00110038	0.0241228
TMEM132A	23.6989	1.23291	0.000611311	0.0165719
TENM3	94.4855	1.22376	0.00235638	0.0379693
SLC19A3	287.564	1.22118	3.0783e-06	0.000683268
ANK1	94.7365	1.2139	0.000737485	0.0187346
WIPF3	186.23	1.21246	0.000497389	0.0146713
SPIC	165.775	1.2099	0.00274078	0.0413492
SPSB4	127.717	1.20532	0.00323466	0.0447756
HTATSF1P2	8.97448	1.1975	0.00364631	0.0476435
LY6E	198.383	1.19616	0.000935519	0.0217435
CD276	188.894	1.19576	0.000588289	0.0161539
SLC16A3	12.3382	1.18951	0.0038918	0.0495744
IL6R	790.535	1.18788	0.000125878	0.00646014
METTL7A	13.6769	1.18516	0.00256024	0.0395381
TPTEP1	186.094	1.18129	0.000932241	0.0217241
AKNA	87.7042	1.18066	0.00105377	0.0232821
MTHFD2P1	6.63195	1.17044	0.00202389	0.0345893
F3	666.801	1.15938	0.000234539	0.00944378
MTRNR2L1	8276.31	1.15863	0.00147667	0.0284396
TES	1624.28	1.14652	2.14318e-06	0.000553302
DKK3	120.243	1.14648	7.13279e-05	0.00450097
TTC39B	169.898	1.14496	0.00113644	0.0243613
SNORA32	33.2238	1.1449	3.77245e-05	0.00304149
BCAR3	127.154	1.14401	0.00163344	0.0302136
SLC6A6	681.183	1.14378	8.939e-05	0.00513689
FSCN1	1182.69	1.14135	0.000103932	0.00567854
SNORD87	26.4417	1.1413	0.000181613	0.00822678
SNORD144	18.7966	1.13522	0.00291606	0.0428647
GFPT1	4058.84	1.13419	1.64794e-05	0.00196917
EPHX1	115.783	1.12976	0.00327172	0.0450546
PLOD2	662.45	1.12969	1.70779e-05	0.00196917
CMTM7	375.732	1.12725	0.00284229	0.0421995
BMF	34.4586	1.12487	0.00308516	0.0438048
LOC103344931	46.8656	1.12398	0.00226208	0.0369528
MTRNR2L5	19.5664	1.12236	0.000290342	0.0106296
AARS	998.321	1.12215	0.00193262	0.0338103
EGLN3	3332.99	1.11731	6.92592e-06	0.00121766
AHCYL2	125.824	1.11697	1.70078e-06	0.000471887
ACSL4	1550	1.11671	2.14942e-05	0.0021204
DENND1C	135.952	1.11647	0.000698598	0.0181892
CACNA1B	104.466	1.11571	0.00243519	0.0387526
TRAPPC1	166.046	1.10676	0.00361491	0.047486
NFKB2	252.471	1.10638	0.00297396	0.0433041
TBL1X	588.249	1.10604	8.69751e-07	0.000315187
PDGFRA	928.391	1.10536	0.00357712	0.0473259
HERPUD1	855.342	1.10044	0.000731206	0.0186552
ANO1	250.22	1.09858	0.00174461	0.0315468
RUNX1	361.613	1.09823	0.000232957	0.00940142
TPTE2P6	41.5816	1.09822	0.00333848	0.0455311
NRBP2	791.442	1.09748	9.12148e-06	0.00134026
TPST2	908.737	1.0944	1.48157e-05	0.00183974
RALGAPA2	572.403	1.09371	4.9045e-05	0.00358392
SNORA26	15.5603	1.09356	0.00232534	0.0376057
MAML3	59.3599	1.08802	0.000881722	0.0208478
ABCC4	1228.46	1.08547	7.93761e-05	0.00474573
PKM	1346.7	1.08436	0.0030074	0.0433461
GARS	4231.18	1.08176	8.71576e-06	0.00131405
EFHD1	3506.23	1.07791	0.000671674	0.0176434
PLD3	83.5228	1.07671	0.00176634	0.0316906
XBP1	3384.27	1.07473	0.000192498	0.00846084
ME2	651.729	1.06985	1.5862e-05	0.0019425
ILK	302.709	1.06628	0.00096047	0.0220379
DHCR24	4494.06	1.06521	0.000561352	0.0158221
TMEM133	156.579	1.05828	0.000376443	0.0124478
MTHFD2	5929.31	1.05752	4.444e-05	0.00337231
DBI	2058.8	1.05725	0.000229506	0.00934711
MTRNR2L3	208.419	1.05568	1.68185e-05	0.00196917
NAALAD2	700.479	1.03719	0.00043859	0.0135124
NAV1	171.903	1.03396	0.00134982	0.0270527
MYD88	108.151	1.03259	0.00310795	0.0440094
PTGR1	1325.75	1.02793	0.00222359	0.0367637
LBH	269.301	1.02357	0.00228202	0.037217
DOCK9	800.038	1.02325	0.000794731	0.0195408
SV2C	88.1199	1.02302	0.00326514	0.0450498
PIM2	241.195	1.02092	0.00324022	0.0447756
ZNF697	324.484	1.01139	9.45734e-05	0.00534856
PNPLA3	55.0275	1.01051	0.00352192	0.0468455
FOLR1	670.799	1.0084	0.00127581	0.0261349
NR4A1	95.9928	0.995821	0.00057583	0.0160267
SNORD49A	17.056	0.991789	0.00184745	0.0326894
EPHA4	347.02	0.986785	0.0036892	0.0480977
RIN2	460.316	0.980237	3.35661e-05	0.00277225
MIR17HG	383.151	0.979138	0.000124603	0.00643192
SLC44A3	69.3433	0.978558	0.00372225	0.048212
SPSB1	191.438	0.977957	0.00372535	0.048212
CRIM1	625.501	0.975171	1.30623e-06	0.000420127
PCAT14	148.837	0.972726	0.00333157	0.0454717
ANKRD1	65.4482	0.972148	0.00259644	0.0397996
MFAP3L	1289.33	0.969508	0.000119834	0.00633303
SNHG4	26.4745	0.967403	0.0013611	0.0271258
SKIDA1	202.183	0.964957	3.3268e-05	0.00276046
SCFD2	385.404	0.964755	0.000158701	0.00755748
S100A13	2949.49	0.963792	0.00147638	0.0284396
SETSIP	425.839	0.963158	0.000235123	0.0094459
VAT1	839.943	0.961978	1.24352e-05	0.00161176
PXDN	172.955	0.958745	0.000862507	0.0206409
IFI16	475.942	0.957346	0.00324014	0.0447756
HEG1	519.932	0.954602	0.00332244	0.0453921
SGPP1	1446.48	0.952487	6.59963e-07	0.000276224
METRNL	396.518	0.95244	0.000754979	0.0190428
FKBP9	99.8516	0.950667	0.000619902	0.0166891
MYH10	4028.8	0.950231	3.25421e-05	0.00275992
SNAPC3	1037.66	0.948469	1.91665e-08	2.16463e-05
TRABD	197.325	0.943831	0.00233678	0.0377563
CARS	1205.72	0.941636	0.000273375	0.0102846
TMEM265	37.7362	0.941591	0.00369693	0.0481632
SNORD79	19.0918	0.941316	0.00196611	0.0341941
ARID3A	718.923	0.940589	0.00296498	0.0433041
ITPR2	108.215	0.935936	0.000926634	0.0216219
KIAA0930	1009.96	0.93571	0.000237826	0.00951143
IMMP2L	75.7636	0.93525	0.000203352	0.00870101
NCOR2	169.863	0.935073	0.00260194	0.0397996
SNORA8	47.2358	0.933405	7.49452e-05	0.00463694
C5orf51	817.992	0.92732	5.41217e-06	0.00102238
EIF3E	6758.23	0.927015	4.66765e-09	9.08904e-06
TECPR1	60.6781	0.923684	0.00303249	0.043531
CDK6	1903.27	0.922961	0.00220831	0.0366134
FAM135A	889.142	0.921599	7.66545e-05	0.00469364
TNRC6C	351.879	0.920604	0.000263921	0.0101219
BICD1	284.328	0.920536	0.000918987	0.0214735
FKBP9P1	55.792	0.915932	0.00176624	0.0316906
DHPS	156.824	0.915407	0.00256921	0.0396019
GIPC1	142.8	0.914842	0.00175761	0.0316906
PSPH	287.079	0.913511	0.000359374	0.0120404
ACO1	803.267	0.909426	0.00308821	0.0438048
STXBP4	153.343	0.90541	0.00106093	0.0233733
LINC01108	216.03	0.905143	0.00255762	0.0395381
NAT1	98.844	0.904851	0.000111833	0.00603592
PALLD	2208.36	0.900162	0.00310424	0.043992
BCL9L	141.472	0.897353	0.00265783	0.0403377
TARS	5199.14	0.896594	8.18297e-05	0.00482726
PDCD4	354.142	0.891228	0.00121163	0.0252522
PPAP2B	745.099	0.89053	0.00121832	0.0253247
SUN3	354.443	0.890359	0.00148343	0.0285387
ENTPD1	1307.31	0.889687	0.00175893	0.0316906
GPD1L	1010.95	0.888191	0.000317916	0.0111787
TEAD2	323.895	0.884843	0.00062772	0.0167868
PGAM1P5	47.2509	0.883222	0.000101363	0.0056247
SRSF6	3234.84	0.87488	1.16222e-05	0.00154999
HIC2	5346.38	0.870505	1.60886e-05	0.00195675
BCAT1	15747.7	0.86983	1.91809e-05	0.00208967
TDRKH	218.887	0.867841	2.52986e-06	0.000598971
SGSH	66.9454	0.866873	0.00184604	0.0326894
SIAE	319.282	0.866144	0.000240043	0.00955705
AXIN2	330.695	0.865024	1.15766e-06	0.000380676
SNORD65	33.717	0.864446	0.00268045	0.0406115
WDR4	631.081	0.862507	1.11508e-06	0.000373594
WDSUB1	350.167	0.858514	2.92024e-05	0.00255442
RCBTB1	4412.41	0.858298	0.00103421	0.0231202
LOC101927188	171.728	0.857547	0.000632793	0.0168635
FOXP1	537.014	0.856917	0.0028408	0.0421995
EFCAB2	100.53	0.84923	0.00301138	0.0433683
MALAT1	12596.5	0.84465	0.000303165	0.0109349
BCL9	280.518	0.840134	0.00330655	0.0453043
CEPT1	788.341	0.833491	7.25984e-05	0.00453919
TBC1D24	184.274	0.823406	0.000219274	0.0090973
ZNF420	301.171	0.823216	0.000450917	0.0136738
ATP1B1	4919.12	0.822684	0.00116738	0.0247069
CD47	866.105	0.820211	0.000715308	0.0183922
RAD54B	488.794	0.818307	0.00220077	0.0365225
ZNF117	108.206	0.813227	0.00141864	0.0277813
SH3PXD2A	402.64	0.812288	0.000975703	0.0221855
CBLB	193.281	0.811944	0.000247507	0.00967044
CASK	558.584	0.810806	0.00258116	0.0397207
LPP	1752.8	0.806009	1.97211e-06	0.000529881
CREBL2	1704.66	0.804833	8.2371e-05	0.00482726
NEAT1	1226.51	0.801092	0.000367604	0.0122239
CCBL2	773.647	0.798734	0.000128351	0.0065118
DESI2	5328.02	0.796608	6.72812e-08	4.59505e-05
CMIP	550.818	0.796544	0.000164619	0.00775746
AMN1	88.0031	0.796478	0.00328634	0.0451668
CLIC4	7116.54	0.795457	2.92157e-06	0.000673744
ADCK1	493.521	0.794521	0.00323577	0.0447756
LOC100505549	205.853	0.792249	0.000271944	0.0102525
ZYG11A	493.678	0.790653	0.000888454	0.020951
CADM1	554.981	0.789829	0.000503826	0.0147631
RCN2	2131.74	0.784774	7.13778e-05	0.00450097
SLC18A2	185.992	0.783835	0.00279314	0.0417786
PLS3	6057.18	0.782837	0.000214393	0.00897736
PPT1	6738.25	0.781951	0.000506615	0.014796
TCF4	174.017	0.781296	0.00319661	0.0445893
FAM60A	2456.91	0.779432	3.38028e-07	0.000150059
CDS1	1625.23	0.778723	0.000543435	0.0155391
RAB20	641.583	0.775704	0.000624805	0.0167352
DLG1	902.17	0.77526	0.000824663	0.0200048
PELI1	775.184	0.77507	0.000179922	0.008192
FZD5	2152.2	0.774536	0.000789922	0.0195086
ERGIC1	317.198	0.773493	0.000615203	0.0166021
ANO6	1309.6	0.772361	0.00024388	0.00960164
SPRYD3	98.8019	0.771661	0.00345675	0.0463761
SMPDL3A	5268.38	0.771592	0.00113494	0.0243613
SLC44A1	1765	0.771473	0.000767473	0.019257
LOC727896	876.589	0.766992	4.05367e-05	0.00314328
IDH1	16914.6	0.762878	0.00298278	0.0433041
SNORA61	173.295	0.761693	0.000217865	0.00906
SOX4	4897.11	0.757411	0.000196479	0.00859329
MAU2	426.945	0.757319	2.04644e-05	0.0021204
CHUK	1605.55	0.757101	0.000643521	0.0170807
ZNF283	134.86	0.754801	0.00362639	0.0475231
ZFP36L1	731.416	0.753977	0.00162676	0.030181
STK38L	510.588	0.745425	0.000206021	0.00876653
FAR1	1219.38	0.74338	0.00191036	0.0334869
AHCYL1	2663.63	0.739705	0.000177232	0.00812627
PRKCI	1773.56	0.738514	3.88927e-05	0.00308312
ZNF551	487.681	0.73813	0.0011149	0.024202
PAN3	1463.64	0.735097	0.000197173	0.00860244
RNF41	328.807	0.734862	0.000339895	0.0117423
COL9A3	330.037	0.734487	0.0037293	0.048212
PRPS2	1664.79	0.7305	3.26397e-05	0.00275992
BTF3L4	2817.45	0.727184	1.19562e-10	5.30765e-07
RHOB	915.289	0.725647	0.00356273	0.0472468
SUZ12	2911.98	0.725191	3.51964e-05	0.00287485
ZMYM3	280.077	0.725034	0.000221528	0.00914727
TBK1	817.902	0.724898	1.96771e-05	0.00211761
WWC2	1868.9	0.724744	8.67608e-07	0.000315187
FAM175A	413.724	0.72329	0.000413853	0.0131699
ZNRF3	336.1	0.718977	0.00104541	0.0232332
ZKSCAN1	216.254	0.718656	0.000230744	0.00936822
SLC9A6	1466.4	0.71682	0.0034589	0.0463761
EIF2S3	9167.83	0.716019	6.25895e-05	0.00416255
SP4	287.971	0.715635	0.0022431	0.0368006
FBRSL1	507.957	0.712876	0.00248064	0.0390866
SAMD4B	411.066	0.711676	0.0033896	0.0459108
ARNT	511.396	0.710009	2.35498e-05	0.00224857
USP28	1830.23	0.708756	5.9224e-05	0.0040139
PRMT3	1846.64	0.708338	2.50077e-05	0.00233717
NUFIP2	4293.18	0.707853	2.35531e-05	0.00224857
SUCLA2	1188.66	0.704224	1.00503e-05	0.00145092
FBXO45	2491.81	0.701815	0.000347969	0.0118543
SGMS1	1083.09	0.700111	0.00298077	0.0433041
MAGI3	538.12	0.69785	0.00116523	0.0247069
MYH9	6013.89	0.69777	0.00121413	0.0252747
ANKRD10	1127.59	0.696349	0.000513034	0.0149343
GAREM	230.372	0.69464	0.000283647	0.0105432
XPO1	7852.92	0.694581	3.80251e-05	0.00304149
AUH	609.656	0.69367	0.00133302	0.0268069
FMNL2	1067.52	0.692593	0.000358621	0.0120379
ACLY	3870.35	0.692282	0.00285589	0.0423137
SEC22B	435.668	0.691555	6.69524e-06	0.00120088
PBDC1	1895.94	0.687997	0.000975785	0.0221855
ZFP36L2	4207.98	0.686627	0.00182565	0.0325156
ELF1	1041.79	0.685073	0.000993571	0.0224749
AFAP1	311.233	0.684998	0.00178544	0.0319597
PLCD3	398.751	0.683177	0.00332318	0.0453921
EPRS	7980.5	0.683123	0.000243494	0.00960164
COBL	2210.48	0.680436	0.00377172	0.0485671
ZNF480	1229.26	0.679939	0.0026159	0.0399403
ATP11A	3944.4	0.679453	0.00134052	0.0269271
CHORDC1	2780.54	0.67795	0.000959306	0.0220379
SLC15A4	1180.78	0.673777	1.70232e-05	0.00196917
PDLIM5	1089.79	0.672109	0.00308856	0.0438048
ULK1	1379.04	0.671912	2.44484e-05	0.00229699
SOWAHC	466.997	0.67019	0.0014487	0.0281451
FAM160B1	1314.06	0.670009	0.000151479	0.00738957
SPIDR	245.542	0.667316	2.56581e-06	0.000599489
PPP1R15B	3137.21	0.665825	0.000560739	0.0158221
TEAD1	4464.35	0.663335	0.00184829	0.0326894
NARS	11364.1	0.662113	6.87579e-06	0.00121766
IGF2BP2	827.925	0.660905	4.96276e-08	3.77042e-05
RC3H2	534.645	0.660855	0.00051224	0.0149343
PPA2	790.526	0.660562	0.00330344	0.0452967
SP2	263.375	0.65844	0.000435003	0.0135124
VWA8	705.509	0.654863	0.000562298	0.0158236
LYPLA1	4341.24	0.654502	0.000657622	0.017403
PPP1CB	4169.18	0.653641	0.000152699	0.00741311
DENND6A	238.112	0.653302	0.00108019	0.0237682
RBFOX2	570.948	0.64952	2.03307e-05	0.0021204
IPO7	3991.18	0.649207	8.72513e-05	0.00504665
RTN4	3465.59	0.646799	0.00146427	0.0282968
MIEF1	4370.52	0.646433	1.28467e-07	6.51768e-05
VDAC1	8860.57	0.64631	5.38321e-05	0.00377825
SYNJ2	1213.51	0.645985	0.000945978	0.0218436
PSME1	83.0657	0.64521	0.00370842	0.048212
MTMR9	1339.11	0.644303	0.00114927	0.0245579
TMSB4X	2450.17	0.643477	0.00141799	0.0277813
NCOA4	25474.5	0.637563	1.38277e-06	0.000420127
TGFBR3	6226.19	0.636908	0.00358469	0.0473259
GSPT1	7492.56	0.63603	1.52468e-06	0.000429742
NHSL1	583.568	0.635846	0.000441698	0.0135265
PTBP3	3240.02	0.635429	0.00158705	0.0298795
ATP2B1	4990.45	0.634442	0.000411538	0.0131197
MIER1	630.408	0.633039	0.000418539	0.0132478
RSL24D1	4937.07	0.627417	0.000368315	0.0122246
ERP29	3612.52	0.625775	3.92993e-05	0.00308778
BMPR1A	1076.99	0.625395	0.00128589	0.026233
TRPM7	1133.21	0.621922	0.00299944	0.0433407
SS18L1	219.22	0.620398	0.00269519	0.0407653
SLC39A10	1804.94	0.61994	0.00103512	0.0231202
FBXO11	2120.79	0.619575	0.000581035	0.016121
CWC27	1263.56	0.619205	0.00045291	0.0137007
SET	18103.8	0.618269	3.0684e-06	0.000683268
CAPZA1	3355.38	0.61749	2.1034e-05	0.0021204
AZIN1	8352.72	0.61692	0.00364621	0.0476435
LARS	3485.42	0.613718	0.00170214	0.031
HIBCH	345.473	0.613534	0.00136997	0.0272719
UBL3	1291.69	0.611112	0.00340185	0.0459715
SMARCC1	5209	0.610117	2.16634e-07	0.000101231
SNX9	804.879	0.605819	0.000211467	0.00889817
ARL5A	3844.3	0.60466	3.16723e-05	0.00273012
NAA15	3217.91	0.604658	0.000210894	0.00889513
NUP50	8418.59	0.604084	1.10216e-07	5.93062e-05
MRPL42	1917.93	0.601422	0.000251095	0.00973515
TAF1D	1897.42	0.600675	0.000168466	0.0078559
RHPN2	2631.32	0.599179	0.00248993	0.0390866
ANKRD13C	791.553	0.597838	0.00127963	0.0261779
SUFU	245.332	0.595536	0.00164139	0.0302661
KIF11	1931.98	0.59262	5.61072e-05	0.00389178
ACTR6	577.823	0.589657	0.00210325	0.035434
GTF2I	1355.3	0.589255	0.00115505	0.0246221
JARID2	2854.2	0.589099	2.44945e-07	0.000111525
ZFAND1	758.135	0.588663	0.00249395	0.0390866
SNAP23	4961.18	0.586632	0.00344321	0.0463541
SPRED2	1471.77	0.585703	0.000941816	0.0218327
WWP1	1612.54	0.585008	0.00246754	0.0389823
DCLRE1C	311.227	0.584827	0.00172592	0.0312726
VPS26A	2725.09	0.583634	0.000141771	0.00701234
ADSS	1212.87	0.581019	0.000269142	0.0102119
LATS2	2554.15	0.579268	0.000330548	0.0114864
HUS1	1094.71	0.577027	0.000405569	0.0130683
DHX36	2256.25	0.575975	7.81164e-05	0.00471807
GTF2IP1	1257.48	0.575668	0.00355435	0.0472061
OSBPL3	532.433	0.574568	0.00206297	0.0350212
IARS	5620.35	0.573917	0.00331769	0.0453921
MAPK14	2595.51	0.571405	0.000955493	0.0220347
LPIN1	2737.71	0.57101	0.000467969	0.0139894
DLG5	1487.72	0.570748	0.00135741	0.0270827
API5	1577.41	0.57013	0.00135244	0.0270748
TMEM131	935.678	0.569444	0.00301604	0.0433969
SMG1P2	341.991	0.566477	0.00275178	0.04148
ZFC3H1	918.812	0.562986	1.18347e-07	6.18083e-05
VEZF1	616.145	0.560907	0.00115359	0.0246205
ATP6V1A	4747.2	0.560307	0.00303764	0.0435346
ALG5	1433.88	0.560063	0.00124326	0.0256405
FAM45B	1528.2	0.55679	0.00305183	0.0436675
UBE2E1	2009.76	0.55488	0.00292422	0.042949
CAPZA2	1950.13	0.547886	0.00128676	0.026233
UBR3	762.118	0.547881	0.00218087	0.036294
SMARCAD1	2690.63	0.546037	0.000248882	0.00967044
GCFC2	797.022	0.54418	0.00025597	0.00985958
HNRNPK	12688.5	0.540082	3.77777e-06	0.000798594
KCTD9	676.902	0.54	0.00277366	0.0416683
TMEM245	2228.21	0.53898	0.000267785	0.0101821
PTP4A2	5459.67	0.53609	5.00863e-06	0.000976253
UBA3	1294.97	0.532508	0.00155299	0.0294621
GOLGA4	9209.42	0.532275	0.00308021	0.0438048
TSPAN13	2921	0.530616	0.00264213	0.0401681
SLC30A7	1672.97	0.530399	0.00197225	0.0342005
NCOA3	2290.36	0.528434	0.000588166	0.0161539
MED1	1980.13	0.527084	0.000282917	0.0105432
ORC2	1226.3	0.526165	6.72548e-05	0.00434271
JKAMP	1048.21	0.524133	0.00308761	0.0438048
KIF16B	613.015	0.52382	0.00345551	0.0463761
PFAS	900.196	0.523039	0.000717033	0.0183994
XPA	236.95	0.522979	0.00271386	0.0410127
CCNY	2614.54	0.516679	0.0012405	0.0256135
KHDRBS1	4971.15	0.515655	0.000400596	0.0129806
HNRNPA0	4498.02	0.5151	0.000371495	0.0123072
N4BP2L2	968.482	0.514576	0.00145504	0.0282065
PUM1	4412.81	0.513262	0.00104166	0.0231814
CXCL5	89.6401	0.512336	0.000780875	0.0193923
RAD23B	7024.28	0.511225	0.000491544	0.0145472
RPAP3	1218.27	0.509337	0.0031917	0.0445558
MYCN	7180.22	0.508738	0.0029997	0.0433407
PPID	2764.89	0.506408	0.00314654	0.0442384
CCDC43	1388.78	0.505331	0.00208564	0.0352712
RAB3GAP1	795.771	0.503979	6.2138e-05	0.00415004
SP1	3469.34	0.503443	5.1818e-06	0.000989389
TRA2A	1934.54	0.5022	0.00120118	0.0251433
CNOT7	3421.35	0.501569	8.07561e-06	0.00130179
KPNA3	6598.61	0.501239	0.00190364	0.0334351
PDIA5	295.493	0.500681	0.00159979	0.0299974
FAM120A	2894.63	0.499064	0.00195139	0.0340047
LIMS1	1276.71	0.497088	0.00103893	0.0231762
NAPB	329.771	0.496996	0.00339813	0.0459693
NR6A1	792.301	0.496253	0.000280339	0.0105021
ST13	3302.85	0.495774	0.00224432	0.0368006
XPOT	3426.1	0.494727	0.0038876	0.0495565
HNRNPKP3	98.1446	0.493168	0.0024613	0.0389531
QKI	3029.51	0.49202	0.000734338	0.0187082
DOCK1	386.163	0.487641	0.00151055	0.0288729
DMTF1	609.233	0.485084	0.00192739	0.0337522
RASAL2	367.938	0.483943	0.00302393	0.0434433
HK2	13040	0.481814	0.00342436	0.0461704
ZNF468	2117.61	0.481627	0.000514616	0.0149559
ZDHHC6	874.709	0.477862	0.00231687	0.0375371
SCAF11	3664.45	0.47669	0.00122554	0.0253931
MKLN1	1456.92	0.473644	6.67497e-06	0.00120088
NFE2L2	3354.25	0.472946	8.03391e-05	0.00477118
USP14	3731.38	0.470208	3.64136e-06	0.000779033
DDX17	11620.6	0.468586	0.00244456	0.0388613
GLYR1	1592.28	0.46642	4.02989e-05	0.00313854
GTDC1	900.677	0.466271	0.00203037	0.0346666
RBMS1	3991.23	0.466252	0.00290766	0.0428476
ZMPSTE24	3707.68	0.462775	0.00329313	0.0451902
SMG1	4825.03	0.461501	0.00158846	0.0298795
PTMA	20220.5	0.460865	0.000550202	0.0156779
TMEM184B	557.105	0.460017	0.00383589	0.0490381
SMARCA5	4548.21	0.458548	0.00249108	0.0390866
TXNRD1	14938.2	0.457257	0.000309876	0.0110988
PDCD6IPP2	94.2657	0.454725	0.00348953	0.0466242
PPP2R5E	2860.73	0.454454	0.0033583	0.0456611
SEC63	9127.6	0.45387	0.00164741	0.0303454
PGS1	261.146	0.45196	0.00358133	0.0473259
GRB10	2196.5	0.450261	0.00242471	0.0386843
ARFGEF2	2499.42	0.448529	0.00149556	0.0286171
TXN	5753.26	0.447967	0.00213656	0.0358252
SNX27	1573.28	0.447284	0.0011661	0.0247069
PLEKHB2	13490.7	0.447147	0.000867041	0.0206451
MCM4	5976.25	0.446253	0.00362155	0.0474948
DNM1L	2426.28	0.445685	0.00164034	0.0302661
CCNL2	1125.89	0.445535	0.0019917	0.0342865
DBT	686.433	0.444555	0.000606436	0.0164908
RPIA	735.262	0.444512	0.0013135	0.0265721
TRIM33	5798.23	0.443287	0.000158924	0.00755748
ZNF320	651.158	0.440094	0.00199845	0.0342865
CCT8	9587.12	0.43468	0.00387306	0.0494421
NPEPPS	4802.12	0.433173	0.00127606	0.0261349
EIF4E	5259.04	0.432879	0.00359054	0.0473404
PSMA1	4444.33	0.428538	0.000769663	0.019257
PRNCR1	1052.19	0.426948	0.00027116	0.0102448
SLC35E1	830.089	0.426933	0.000868239	0.0206451
APLP2	14122.1	0.426599	0.00120841	0.0252148
PARD6B	2480.09	0.425248	0.0032731	0.0450546
KIAA1033	963.43	0.424551	0.0036814	0.0480313
ATP2A2	6335.8	0.422226	0.000943607	0.0218436
PGAM1	4861	0.421426	0.000364924	0.0122033
USP15	1502.74	0.420727	0.00033546	0.0116116
UBXN4	2646.84	0.419404	0.00174362	0.0315468
SRSF1	17960.8	0.416646	0.00117908	0.0248816
CNNM4	1195.64	0.416644	0.00190753	0.0334704
PTPRA	331.283	0.414812	0.00316707	0.0443514
PDCD6IP	2990.94	0.411871	9.45795e-05	0.00534856
VAV2	1157.67	0.411262	0.00236369	0.0380526
SLC25A3	20062.5	0.410595	0.00160802	0.0300564
SKIV2L2	2061.09	0.408003	0.00105636	0.0233016
ACTR3	5213.29	0.401703	0.00223469	0.0368006
MTCH2	2688.57	0.392558	0.0028119	0.0418884
PICALM	3756.54	0.390345	0.00111687	0.0242151
POU2F1	2231.51	0.389704	0.00266635	0.0404324
ARIH2	2477.64	0.387642	0.000454725	0.0137089
EIF3A	14764.8	0.385452	0.00205953	0.0350212
PGAM4	1668.22	0.381577	0.000529644	0.0152925
DCAF8	742.787	0.379386	0.00180019	0.0321589
SRRM1	4118.46	0.377945	0.00104746	0.0232496
SNX2	8021.99	0.37365	0.00371306	0.048212
PEX19	961.906	0.372274	0.00279014	0.0417786
LTV1	2337.73	0.370636	0.000521425	0.0151043
DDX55	952.866	0.370176	0.00311171	0.0440276
DARS	4201.9	0.368222	0.00133223	0.0268069
KDM2A	866.15	0.366697	0.00059304	0.0162025
REEP5	2354.75	0.362241	0.00113733	0.0243613
KPNB1	14690.9	0.349742	0.000350339	0.0118543
GDI2	9695.8	0.346651	0.00308331	0.0438048
EP400	991.191	0.344437	0.00114434	0.0244819
KPNA4	2041.12	0.333861	0.000274626	0.0103098
RNMT	1899.05	0.329423	0.00082058	0.019933
NDFIP1	2729.24	0.326171	0.00334771	0.0455923
NCOR1	3445.45	0.324883	0.00318101	0.0444765
PSMD11	4770.99	0.313842	0.00142174	0.0278038
WAC-AS1	1071.54	0.298846	0.00138008	0.0273506
