# Supplementary material for: Parental age and gene expression profiles in individual human blastocysts
Source: Sci Rep. 2018 Feb 5;8:2380. doi: 10.1038/s41598-018-20614-8 (PMC5799158; doi:10.1038/s41598-018-20614-8)
Supplement: Supplementary file 4 — Supplementary Table 3 [file 41598_2018_20614_MOESM4_ESM.xlsx]

## Sheet: Sheet1
Supplementary Table 3 Gene Ontology analysis of the genes that showed nagative correlation with maternal age.
Term	Genes	P value (BH adjusted)
GO:0006334~nucleosome assembly	HIST1H2BC, HIST1H2BD, HIST1H4K, HIST1H1C, HIST1H1A, HIST1H2BH, HIST1H2BN, HIST1H2BK, HIST1H2BJ, CENPW, HIST1H3D, RUVBL1, HIST1H3G, H1FOO, HIST1H4H	3.63867e-06
GO:0031497~chromatin assembly	HIST1H2BC, HIST1H2BD, HIST1H4K, HIST1H1C, HIST1H1A, HIST1H2BH, HIST1H2BN, HIST1H2BK, HIST1H2BJ, CENPW, HIST1H3D, RUVBL1, HIST1H3G, H1FOO, HIST1H4H	6.79039e-06
GO:0065004~protein-DNA complex assembly	HIST1H2BC, HIST1H2BD, HIST1H4K, HIST1H1C, HIST1H1A, HIST1H2BH, SWI5, HIST1H2BN, TAF12, HIST1H2BK, HIST1H2BJ, CENPW, HIST1H3D, RUVBL1, HIST1H3G, H1FOO, HIST1H4H	7.21467e-06
GO:0006323~DNA packaging	HIST1H2BC, HIST1H2BD, HIST1H4K, HIST1H1C, HIST1H1A, HIST1H2BH, SYCP1, HIST1H2BN, HIST1H2BK, HIST1H2BJ, CENPW, HIST1H3D, RUVBL1, HIST1H3G, H1FOO, HIST1H4H	6.10126e-06
GO:0034728~nucleosome organization	HIST1H2BC, HIST1H2BD, HIST1H4K, HIST1H1C, HIST1H1A, HIST1H2BH, HIST1H2BN, HIST1H2BK, HIST1H2BJ, CENPW, HIST1H3D, RUVBL1, HIST1H3G, H1FOO, HIST1H4H	6.18167e-06
GO:0006333~chromatin assembly or disassembly	HIST1H2BC, HIST1H2BD, HIST1H4K, HIST1H1C, HIST1H1A, HIST1H2BH, HIST1H2BN, HIST1H2BK, HIST1H2BJ, CENPW, HIST1H3D, RUVBL1, HIST1H3G, H1FOO, HIST1H4H	1.26636e-05
GO:0071824~protein-DNA complex subunit organization	HIST1H2BC, HIST1H2BD, HIST1H4K, HIST1H1C, HIST1H1A, HIST1H2BH, SWI5, HIST1H2BN, TAF12, HIST1H2BK, HIST1H2BJ, CENPW, HIST1H3D, RUVBL1, HIST1H3G, H1FOO, HIST1H4H	1.4301e-05
GO:0006325~chromatin organization	HIST1H2AC, HIST1H4K, NR3C1, SYCP1, HIST1H2BN, HIST1H2BK, HIST2H2AC, NPM2, HIST1H2BJ, H1FOO, HIST1H4H, HIST1H2BC, HIST1H2BD, HIST1H1C, HIST1H1A, HIST1H2BH, TADA2B, LEF1, RRP8, H2AFJ, TAF12, MSL3P1, CENPW, HIST1H3D, RUVBL1, HIST1H2AM, HIST1H3G	0.000128528
GO:0071103~DNA conformation change	HIST1H2BC, HIST1H2BD, HIST1H4K, HIST1H1C, HIST1H1A, HIST1H2BH, SYCP1, HIST1H2BN, HIST1H2BK, HIST1H2BJ, CENPW, HIST1H3D, RUVBL1, HIST1H3G, H1FOO, HIST1H4H	0.000194774
GO:2000112~regulation of cellular macromolecule biosynthetic process	PTTG2, ZNF10, PTTG1, ZNF679, NR2E1, ZBTB37, PAK6, DYNLL1, PAX9, HIST2H2AC, HSF5, GDF9, EIF2B2, RAMP1, SERTAD1, ZNF280A, SNAPC2, HIST1H1C, ZP3, ZNF646, TADA2B, LEF1, MED11, RRP8, H2AFJ, MIXL1, PRAMEF11, PRAMEF12, PRAMEF15, CHRDL1, TAF12, HOXC11, ZNF235, SERPINF2, ZNF197, ZGLP1, TFAP2B, RNF25, RUVBL1, HIST1H2AC, HIST1H4K, USP2, NR3C2, SOX5, DUXA, NR3C1, ZNF618, ZSCAN5B, PRAMEF4, PATL2, PRAMEF6, PRA…	0.00102401
GO:0051276~chromosome organization	HIST1H2AC, HIST1H4K, PTTG2, NR3C1, PTTG1, SYCP2, SYCP1, MEIKIN, HIST1H2BN, HIST1H2BK, HIST2H2AC, NPM2, HIST1H2BJ, H1FOO, HIST1H4H, HIST1H2BC, HIST1H2BD, HIST1H1C, HIST1H1A, PTTG3P, HIST1H2BH, TADA2B, LEF1, RRP8, H2AFJ, TAF12, MSL3P1, CENPW, HIST1H3D, RUVBL1, HIST1H2AM, HIST1H3G	0.00156148
GO:0006342~chromatin silencing	HIST1H2AC, HIST1H4K, MSL3P1, HIST2H2AC, HIST1H3D, RRP8, H2AFJ, HIST1H2AM, HIST1H3G, HIST1H4H	0.00156153
GO:0045892~negative regulation of transcription, DNA-templated	HIST1H2AC, HIST1H4K, USP2, NR2E1, PRAMEF4, PRAMEF6, PRAMEF5, PRAMEF27, PAX9, HIST2H2AC, PRAMEF1, HINFP, PRAMEF8, PRAMEF7, HIST1H4H, ZNF280A, HIST1H1C, ZP3, LEF1, RRP8, H2AFJ, PRAMEF11, PRAMEF12, PRAMEF15, MSL3P1, ZGLP1, TFAP2B, HIST1H3D, HIST1H2AM, ENG, HIST1H3G	0.00145135
GO:0006355~regulation of transcription, DNA-templated	PTTG2, ZNF10, PTTG1, ZNF679, NR2E1, ZBTB37, PAK6, DYNLL1, PAX9, HIST2H2AC, HSF5, GDF9, SERTAD1, ZNF280A, SNAPC2, HIST1H1C, ZP3, ZNF646, TADA2B, MED11, LEF1, RRP8, H2AFJ, MIXL1, PRAMEF11, PRAMEF12, PRAMEF15, CHRDL1, TAF12, HOXC11, ZNF235, SERPINF2, ZNF197, ZGLP1, TFAP2B, RNF25, RUVBL1, HIST1H2AC, HIST1H4K, USP2, NR3C2, SOX5, DUXA, NR3C1, ZNF618, ZSCAN5B, PRAMEF4, PRAMEF6, PRAMEF5, PRAMEF27, PRAMEF…	0.00144138
GO:1903506~regulation of nucleic acid-templated transcription	PTTG2, ZNF10, PTTG1, ZNF679, NR2E1, ZBTB37, PAK6, DYNLL1, PAX9, HIST2H2AC, HSF5, GDF9, SERTAD1, ZNF280A, SNAPC2, HIST1H1C, ZP3, ZNF646, TADA2B, MED11, LEF1, RRP8, H2AFJ, MIXL1, PRAMEF11, PRAMEF12, PRAMEF15, CHRDL1, TAF12, HOXC11, ZNF235, SERPINF2, ZNF197, ZGLP1, TFAP2B, RNF25, RUVBL1, HIST1H2AC, HIST1H4K, USP2, NR3C2, SOX5, DUXA, NR3C1, ZNF618, ZSCAN5B, PRAMEF4, PRAMEF6, PRAMEF5, PRAMEF27, PRAMEF…	0.00166058
GO:2001141~regulation of RNA biosynthetic process	PTTG2, ZNF10, PTTG1, ZNF679, NR2E1, ZBTB37, PAK6, DYNLL1, PAX9, HIST2H2AC, HSF5, GDF9, SERTAD1, ZNF280A, SNAPC2, HIST1H1C, ZP3, ZNF646, TADA2B, MED11, LEF1, RRP8, H2AFJ, MIXL1, PRAMEF11, PRAMEF12, PRAMEF15, CHRDL1, TAF12, HOXC11, ZNF235, SERPINF2, ZNF197, ZGLP1, TFAP2B, RNF25, RUVBL1, HIST1H2AC, HIST1H4K, USP2, NR3C2, SOX5, DUXA, NR3C1, ZNF618, ZSCAN5B, PRAMEF4, PRAMEF6, PRAMEF5, PRAMEF27, PRAMEF…	0.00186313
GO:0010556~regulation of macromolecule biosynthetic process	PTTG2, ZNF10, PTTG1, ZNF679, NR2E1, ZBTB37, PAK6, DYNLL1, PAX9, HIST2H2AC, HSF5, GDF9, EIF2B2, RAMP1, SERTAD1, ZNF280A, SNAPC2, HIST1H1C, ZP3, ZNF646, TADA2B, LEF1, MED11, RRP8, H2AFJ, MIXL1, PRAMEF11, PRAMEF12, PRAMEF15, CHRDL1, TAF12, HOXC11, ZNF235, SERPINF2, ZNF197, ZGLP1, TFAP2B, RNF25, RUVBL1, HIST1H2AC, HIST1H4K, USP2, NR3C2, SOX5, DUXA, NR3C1, ZNF618, ZSCAN5B, PRAMEF4, PATL2, PRAMEF6, PRA…	0.00175716
GO:1903507~negative regulation of nucleic acid-templated transcription	HIST1H2AC, HIST1H4K, USP2, NR2E1, PRAMEF4, PRAMEF6, PRAMEF5, PRAMEF27, PAX9, HIST2H2AC, PRAMEF1, HINFP, PRAMEF8, PRAMEF7, HIST1H4H, ZNF280A, HIST1H1C, ZP3, LEF1, RRP8, H2AFJ, PRAMEF11, PRAMEF12, PRAMEF15, MSL3P1, ZGLP1, TFAP2B, HIST1H3D, HIST1H2AM, ENG, HIST1H3G	0.00230886
GO:0097659~nucleic acid-templated transcription	PTTG2, ZNF10, PTTG1, ZNF679, NR2E1, ZBTB37, PAK6, DYNLL1, PAX9, HIST2H2AC, HSF5, GDF9, SERTAD1, ZNF280A, SNAPC2, HIST1H1C, ZP3, ZNF646, TADA2B, MED11, LEF1, RRP8, H2AFJ, MIXL1, PRAMEF11, PRAMEF12, PRAMEF15, CHRDL1, TAF12, HOXC11, ZNF235, SERPINF2, ZNF197, ZGLP1, TFAP2B, RNF25, RUVBL1, HIST1H2AC, HIST1H4K, USP2, NR3C2, SOX5, DUXA, NR3C1, ZNF618, ZSCAN5B, PRAMEF4, PRAMEF6, PRAMEF5, PRAMEF27, PRAMEF…	0.00249777
GO:0051171~regulation of nitrogen compound metabolic process	PTTG2, ZNF10, PTTG1, ZNF679, VIPR2, NR2E1, ZBTB37, PAK6, DYNLL1, PAX9, HIST2H2AC, HSF5, GDF9, EIF2B2, RAMP1, SERTAD1, ZNF280A, SNAPC2, HIST1H1C, ZP3, ZNF646, TADA2B, LEF1, MED11, RRP8, H2AFJ, MIXL1, PRAMEF11, PRAMEF12, PRAMEF15, CHRDL1, TAF12, HOXC11, ZNF235, SERPINF2, ZNF197, ZGLP1, TFAP2B, RNF25, RUVBL1, HIST1H2AC, HIST1H4K, USP2, NR3C2, SOX5, GSAP, DUXA, NR3C1, ZNF618, ZSCAN5B, PRAMEF4, PATL2,…	0.00253151
GO:1902679~negative regulation of RNA biosynthetic process	HIST1H2AC, HIST1H4K, USP2, NR2E1, PRAMEF4, PRAMEF6, PRAMEF5, PRAMEF27, PAX9, HIST2H2AC, PRAMEF1, HINFP, PRAMEF8, PRAMEF7, HIST1H4H, ZNF280A, HIST1H1C, ZP3, LEF1, RRP8, H2AFJ, PRAMEF11, PRAMEF12, PRAMEF15, MSL3P1, ZGLP1, TFAP2B, HIST1H3D, HIST1H2AM, ENG, HIST1H3G	0.00260064
GO:0045814~negative regulation of gene expression, epigenetic	HIST1H2AC, HIST1H4K, MSL3P1, HIST2H2AC, HIST1H3D, RRP8, H2AFJ, HIST1H2AM, HIST1H3G, HIST1H4H	0.00250644
GO:0019219~regulation of nucleobase-containing compound metabolic process	PTTG2, ZNF10, PTTG1, ZNF679, VIPR2, NR2E1, ZBTB37, PAK6, DYNLL1, PAX9, HIST2H2AC, HSF5, GDF9, RAMP1, SERTAD1, ZNF280A, SNAPC2, HIST1H1C, ZP3, ZNF646, TADA2B, LEF1, MED11, RRP8, H2AFJ, MIXL1, PRAMEF11, PRAMEF12, PRAMEF15, CHRDL1, TAF12, HOXC11, ZNF235, SERPINF2, ZNF197, ZGLP1, TFAP2B, RNF25, RUVBL1, HIST1H2AC, HIST1H4K, USP2, NR3C2, SOX5, DUXA, NR3C1, ZNF618, ZSCAN5B, PRAMEF4, PRAMEF6, PRAMEF5, PR…	0.00251489
GO:0006351~transcription, DNA-templated	ZNF10, PTTG1, ZNF679, NR2E1, ZBTB37, DYNLL1, PAX9, HIST2H2AC, HSF5, GDF9, SERTAD1, ZNF280A, SNAPC2, HIST1H1C, ZP3, ZNF646, TADA2B, MED11, LEF1, RRP8, H2AFJ, MIXL1, PRAMEF11, PRAMEF12, PRAMEF15, CHRDL1, TAF12, HOXC11, ZNF235, SERPINF2, ZNF197, ZGLP1, TFAP2B, RNF25, RUVBL1, HIST1H2AC, HIST1H4K, USP2, NR3C2, SOX5, DUXA, NR3C1, ZNF618, ZSCAN5B, PRAMEF4, PRAMEF6, PRAMEF5, PRAMEF27, PRAMEF1, HINFP, HSF…	0.00352165
GO:0051252~regulation of RNA metabolic process	PTTG2, ZNF10, PTTG1, ZNF679, NR2E1, ZBTB37, PAK6, DYNLL1, PAX9, HIST2H2AC, HSF5, GDF9, SERTAD1, ZNF280A, SNAPC2, HIST1H1C, ZP3, ZNF646, TADA2B, MED11, LEF1, RRP8, H2AFJ, MIXL1, PRAMEF11, PRAMEF12, PRAMEF15, CHRDL1, TAF12, HOXC11, ZNF235, SERPINF2, ZNF197, ZGLP1, TFAP2B, RNF25, RUVBL1, HIST1H2AC, HIST1H4K, USP2, NR3C2, SOX5, DUXA, NR3C1, ZNF618, ZSCAN5B, PRAMEF4, PRAMEF6, PRAMEF5, PRAMEF27, PRAMEF…	0.00347838
GO:0051253~negative regulation of RNA metabolic process	HIST1H2AC, HIST1H4K, USP2, NR2E1, PRAMEF4, PRAMEF6, PRAMEF5, PRAMEF27, PAX9, HIST2H2AC, PRAMEF1, HINFP, PRAMEF8, PRAMEF7, HIST1H4H, ZNF280A, HIST1H1C, ZP3, LEF1, RRP8, H2AFJ, PRAMEF11, PRAMEF12, PRAMEF15, MSL3P1, ZGLP1, TFAP2B, HIST1H3D, HIST1H2AM, ENG, HIST1H3G	0.00426146
GO:2000113~negative regulation of cellular macromolecule biosynthetic process	HIST1H2AC, HIST1H4K, USP2, NR2E1, PRAMEF4, PATL2, PRAMEF6, PRAMEF5, PRAMEF27, PAX9, HIST2H2AC, PRAMEF1, HINFP, PRAMEF8, PRAMEF7, HIST1H4H, ZNF280A, HIST1H1C, ZP3, LEF1, RRP8, H2AFJ, PRAMEF11, PRAMEF12, PRAMEF15, MSL3P1, ZGLP1, TFAP2B, HIST1H3D, HIST1H2AM, ENG, HIST1H3G	0.00557262
GO:0032774~RNA biosynthetic process	PTTG2, ZNF10, PTTG1, ZNF679, NR2E1, ZBTB37, PAK6, DYNLL1, PAX9, HIST2H2AC, HSF5, GDF9, SERTAD1, ZNF280A, SNAPC2, HIST1H1C, ZP3, ZNF646, TADA2B, MED11, LEF1, RRP8, H2AFJ, MIXL1, PRAMEF11, PRAMEF12, PRAMEF15, CHRDL1, TAF12, HOXC11, ZNF235, SERPINF2, ZNF197, ZGLP1, TFAP2B, RNF25, RUVBL1, HIST1H2AC, HIST1H4K, USP2, NR3C2, SOX5, DUXA, NR3C1, ZNF618, ZSCAN5B, PRAMEF4, PRAMEF6, PRAMEF5, PRAMEF27, PRAMEF…	0.00542578
GO:0018130~heterocycle biosynthetic process	PTTG2, ZNF10, PTTG1, ZNF679, VIPR2, NR2E1, ZBTB37, PAK6, DYNLL1, PAX9, HIST2H2AC, HDC, HSF5, GDF9, RAMP1, SERTAD1, ZNF280A, SNAPC2, HIST1H1C, ZP3, ZNF646, TADA2B, QDPR, LEF1, MED11, RRP8, H2AFJ, MIXL1, PRAMEF11, PRAMEF12, PDCL2, PRAMEF15, CHRDL1, TAF12, HOXC11, ZNF235, SERPINF2, ZNF197, ZGLP1, TFAP2B, RNF25, RUVBL1, HIST1H2AC, HIST1H4K, USP2, NR3C2, SOX5, DUXA, NR3C1, ZNF618, SYCP1, ZSCAN5B, PRAM…	0.00675776
GO:0019438~aromatic compound biosynthetic process	PTTG2, ZNF10, PTTG1, ZNF679, VIPR2, NR2E1, ZBTB37, PAK6, DYNLL1, PAX9, HIST2H2AC, HDC, HSF5, GDF9, RAMP1, SERTAD1, ZNF280A, SNAPC2, HIST1H1C, ZP3, ZNF646, TADA2B, QDPR, LEF1, MED11, RRP8, H2AFJ, MIXL1, PRAMEF11, PRAMEF12, PDCL2, PRAMEF15, CHRDL1, TAF12, HOXC11, ZNF235, SERPINF2, ZNF197, ZGLP1, TFAP2B, RNF25, RUVBL1, HIST1H2AC, HIST1H4K, USP2, NR3C2, SOX5, DUXA, NR3C1, ZNF618, SYCP1, ZSCAN5B, PRAM…	0.00722797
GO:0010468~regulation of gene expression	PTTG2, ZNF10, PTTG1, ZNF679, NR2E1, ZBTB37, PAK6, ACTG2, DYNLL1, PAX9, HIST2H2AC, HSF5, GDF9, EIF2B2, SERTAD1, ZNF280A, SNAPC2, HIST1H1C, ZP3, ZNF646, TADA2B, LEF1, MED11, RRP8, H2AFJ, EDAR, MIXL1, PRAMEF11, PRAMEF12, PRAMEF15, CHRDL1, TAF12, HOXC11, ZNF235, SERPINF2, ZNF197, ZGLP1, TFAP2B, RNF25, RUVBL1, HIST1H2AC, HIST1H4K, USP2, NR3C2, SOX5, DUXA, NR3C1, ZNF618, ZSCAN5B, PRAMEF4, PATL2, PRAMEF…	0.00704971
GO:0034654~nucleobase-containing compound biosynthetic process	PTTG2, ZNF10, PTTG1, ZNF679, VIPR2, NR2E1, ZBTB37, PAK6, DYNLL1, PAX9, HIST2H2AC, HSF5, GDF9, RAMP1, SERTAD1, ZNF280A, SNAPC2, HIST1H1C, ZP3, ZNF646, TADA2B, LEF1, MED11, RRP8, H2AFJ, MIXL1, PRAMEF11, PRAMEF12, PDCL2, PRAMEF15, CHRDL1, TAF12, HOXC11, ZNF235, SERPINF2, ZNF197, ZGLP1, TFAP2B, RNF25, RUVBL1, HIST1H2AC, HIST1H4K, USP2, NR3C2, SOX5, DUXA, NR3C1, ZNF618, SYCP1, ZSCAN5B, PRAMEF4, PRAMEF…	0.0137579
GO:0031327~negative regulation of cellular biosynthetic process	HIST1H2AC, HIST1H4K, USP2, NR2E1, PRAMEF4, AKR1C3, PATL2, PRAMEF6, PRAMEF5, PRAMEF27, PAX9, HIST2H2AC, PRAMEF1, HINFP, PRAMEF8, PRAMEF7, HIST1H4H, ZNF280A, HIST1H1C, ZP3, LEF1, RRP8, H2AFJ, PRAMEF11, PRAMEF12, PRAMEF15, MSL3P1, ZGLP1, TFAP2B, HIST1H3D, HIST1H2AM, ENG, HIST1H3G	0.0150634
GO:0010558~negative regulation of macromolecule biosynthetic process	HIST1H2AC, HIST1H4K, USP2, NR2E1, PRAMEF4, PATL2, PRAMEF6, PRAMEF5, PRAMEF27, PAX9, HIST2H2AC, PRAMEF1, HINFP, PRAMEF8, PRAMEF7, HIST1H4H, ZNF280A, HIST1H1C, ZP3, LEF1, RRP8, H2AFJ, PRAMEF11, PRAMEF12, PRAMEF15, MSL3P1, ZGLP1, TFAP2B, HIST1H3D, HIST1H2AM, ENG, HIST1H3G	0.0153709
GO:0010629~negative regulation of gene expression	HIST1H2AC, HIST1H4K, USP2, NR2E1, PRAMEF4, PATL2, PRAMEF6, PRAMEF5, PRAMEF27, PAX9, HIST2H2AC, PRAMEF1, HINFP, PRAMEF8, PRAMEF7, HIST1H4H, ZNF280A, HIST1H1C, ZP3, LEF1, RRP8, H2AFJ, PRAMEF11, PRAMEF12, PRAMEF15, MSL3P1, SERPINF2, ZGLP1, TFAP2B, HIST1H3D, HIST1H2AM, ENG, HIST1H3G	0.0150985
GO:0045934~negative regulation of nucleobase-containing compound metabolic process	HIST1H2AC, HIST1H4K, USP2, NR2E1, PRAMEF4, PRAMEF6, PRAMEF5, PRAMEF27, PAX9, HIST2H2AC, PRAMEF1, HINFP, PRAMEF8, PRAMEF7, HIST1H4H, ZNF280A, HIST1H1C, ZP3, LEF1, RRP8, H2AFJ, PRAMEF11, PRAMEF12, PRAMEF15, MSL3P1, ZGLP1, TFAP2B, HIST1H3D, HIST1H2AM, ENG, HIST1H3G	0.0183287
GO:0009890~negative regulation of biosynthetic process	HIST1H2AC, HIST1H4K, USP2, NR2E1, PRAMEF4, AKR1C3, PATL2, PRAMEF6, PRAMEF5, PRAMEF27, PAX9, HIST2H2AC, PRAMEF1, HINFP, PRAMEF8, PRAMEF7, HIST1H4H, ZNF280A, HIST1H1C, ZP3, LEF1, RRP8, H2AFJ, PRAMEF11, PRAMEF12, PRAMEF15, MSL3P1, ZGLP1, TFAP2B, HIST1H3D, HIST1H2AM, ENG, HIST1H3G	0.0179337
GO:0045143~homologous chromosome segregation	MEIKIN, PTTG3P, PTTG2, PTTG1, SYCP2, SYCP1	0.0262337
GO:0016070~RNA metabolic process	CWC15, PTTG2, ZNF10, PTTG1, ZNF679, NR2E1, ZBTB37, PAK6, DYNLL1, PAX9, HIST2H2AC, HSF5, GDF9, SERTAD1, ZNF280A, SNAPC2, HIST1H1C, ZP3, ZNF646, TADA2B, LEF1, MED11, RRP8, H2AFJ, MIXL1, PRAMEF11, WDR83, PRAMEF12, PRAMEF15, CHRDL1, TAF12, HOXC11, ZNF235, SERPINF2, ZNF197, ZGLP1, TFAP2B, RNF25, RUVBL1, PRPF38A, HIST1H2AC, HIST1H4K, USP2, NR3C2, SOX5, DUXA, NR3C1, SF3B5, ZNF618, ZSCAN5B, PRAMEF4, PATL…	0.0281834
GO:0008284~positive regulation of cell proliferation	CCK, ZP3, ZP4, PTH1R, LEF1, NR2E1, PRAMEF11, AKR1C3, PRAMEF4, PRAMEF12, PRAMEF6, PRAMEF15, PRAMEF27, PRAMEF5, SERPINF2, PRAMEF1, TFAP2B, GDF9, PRAMEF8, PRAMEF7, SERTAD1, CSF1R	0.0320328
GO:0051172~negative regulation of nitrogen compound metabolic process	HIST1H2AC, HIST1H4K, USP2, NR2E1, PRAMEF4, PATL2, PRAMEF6, PRAMEF5, PRAMEF27, PAX9, HIST2H2AC, PRAMEF1, HINFP, PRAMEF8, PRAMEF7, HIST1H4H, ZNF280A, HIST1H1C, ZP3, LEF1, RRP8, H2AFJ, PRAMEF11, PRAMEF12, PRAMEF15, MSL3P1, ZGLP1, TFAP2B, HIST1H3D, HIST1H2AM, ENG, HIST1H3G	0.0357266
GO:0060046~regulation of acrosome reaction	ZP2, ZP3, ZP4, POMZP3	0.0495605
