# Supplementary material for: Parental age and gene expression profiles in individual human blastocysts
Source: Sci Rep. 2018 Feb 5;8:2380. doi: 10.1038/s41598-018-20614-8 (PMC5799158; doi:10.1038/s41598-018-20614-8)
Supplement: Supplementary file 5 — Supplementary Table 4 [file 41598_2018_20614_MOESM5_ESM.xlsx]

## Sheet: Sheet1
Supplementary Table 4 Correlation coefficiency between expression level of repetitive sequence and maternal age.
name	Corr. coef. with maternal age	p-value	padj
AluYa8	-0.829199	1.84611e-06	0.0085879
AluYa5	-0.826901	2.08887e-06	0.0085879
AluYd3a1	-0.826326	2.15379e-06	0.0085879
AluYa1	-0.811386	4.60128e-06	0.0122993
AluYb9	-0.809087	5.141e-06	0.0122993
AluYb8	-0.797594	8.76326e-06	0.0157663
ALRY-MAJOR_PT_SAT_Pan_troglodytes	-0.796445	9.22622e-06	0.0157663
ALRb_SAT_Primates	-0.78955	1.24823e-05	0.0168805
HSATII_SAT_Primates	-0.787826	1.34389e-05	0.0168805
AluYa4	-0.786676	1.41118e-05	0.0168805
ALR1_SAT_Homo_sapiens	-0.779206	1.92515e-05	0.0209351
AluYc1	-0.77231	2.53807e-05	0.0253003
AluYd3	-0.764266	3.46319e-05	0.0302055
GarnAlu3B_SINE2/tRNA_Otolemur_garnettii	-0.760243	4.02736e-05	0.0302055
ALR_SAT_Homo_sapiens	-0.759094	4.20261e-05	0.0302055
AluYd2	-0.759094	4.20261e-05	0.0302055
AluYf5_SINE1/7SL_Primates	-0.758519	4.2927e-05	0.0302055
LTR1_ERV1_Homo_sapiens	-0.756795	4.57316e-05	0.0303912
D20S16_SAT_Primates	-0.748514	6.15503e-05	0.0387508
AluYb3a2	-0.745303	6.88577e-05	0.0400112
ALR__SAT_Primates	-0.744728	7.0242e-05	0.0400112
L1-19_ATr_L1_Amborella_trichopoda	0.737398	9.01464e-05	0.0490151
